# Supplementary material for: A transcriptional metastatic signature predicts survival in clear cell renal cell carcinoma
Source: Nat Commun. 2022 Sep 30;13:5747. doi: 10.1038/s41467-022-33375-w (PMC9525645; doi:10.1038/s41467-022-33375-w)
Supplement: Supplementary file 4 — Supplementary Dataset 1 [file 41467_2022_33375_MOESM4_ESM.xlsx]

## Sheet: Blad1
Supplementary Data 1. Patient characteristics
Patient #	Patient_sample_ID	Source	gender	age	Stage	Type	Treatment	Metastasic sites	Other
Patient 1	RCC-PR1-PTumor	kidney	male	60 -70	2	pRCC	no	no	Papillary RCC, removed from analysis
Patient 2	RCC-PR2-PTumor	kidney	male	50-60	3	ccRCC	no	no	pT1a
Patient 3	RCC-PR3-PTumor1	kidney	male	60 -70	2	ccRCC	no	no	3 pieces taken from different sites. Involvning branches of renal vein
	RCC-PR3-PTumor2	kidney			2	ccRCC	no	no	3 pieces taken from different sites. Involvning branches of renal vein
	RCC-PR3-PTumor3	kidney			2	ccRCC	no	no	3 pieces taken from different sites. Involvning branches of renal vein
Patient 4	RCC-PR4-PTumor	kidney	male	70 - 80	2 . 3	ccRCC	no	no	Present in renal vein branches. pT3a
Patient 5	RCC-PR5-PTumor1	kidney	male	50-60	2 . 3	ccRCC	no	no	Sectioned from 3 locations. Picture exist. pT3a
	RCC-PR5-PTumor2	kidney			2 . 3	ccRCC	no	no	Sectioned from 3 locations. Picture exist. pT3a
	RCC-PR5-PTumor3	kidney			2 . 3	ccRCC	no	no	Sectioned from 3 locations. Picture exist. pT3a
Patient 6	RCC-PR6-PTumor	kidney	male	70 - 80	3	ccRCC	no	no	pT1a
Patient 7	RCC-PR7-PTumor	kidney	male	50-60	3	ccRCC	no	no	pT1a
Patient 8	RCC-PR9-PTumor	kidney	male	60 -70	2	ccRCC	yes (other than RCC)	no	chemotherapy for collicular lymphoma
	RCC-PR9-PTumor2	kidney			2	ccRCC	yes (other than RCC)	no	Primary RCC tumor Thrombus
Patient 9	RCC-BM1-Tumor	Bone	male	50-60	4	ccRCC	no	Bone	Metastatic tumor (new diagnosis)
	RCC-BM1-PTumor	kidney			4	ccRCC	no	Bone	Primary tumor (new diagnosis)
Patient 10	RCC-BM2-Tumor	bone	male	60 -70	4	ccRCC	no	Bone, lung, adrenal gland, kidney	Newly diagnosed
	RCC-BM2-PTumor1	kidney			4	ccRCC	no	Bone, lung, adrenal gland, kidney	Newly diagnosed
	RCC-BM2-PTumor2	kdiney			4	ccRCC	no	Bone, lung, adrenal gland, kidney	Newly diagnosed
