# Supplementary material for: A transcriptional metastatic signature predicts survival in clear cell renal cell carcinoma
Source: Nat Commun. 2022 Sep 30;13:5747. doi: 10.1038/s41467-022-33375-w (PMC9525645; doi:10.1038/s41467-022-33375-w)
Supplement: Supplementary file 5 — Supplementary Dataset 2 [file 41467_2022_33375_MOESM5_ESM.xlsx]

## Sheet: Table 2
Supplementary Data 2. Quality parameters for single-cell data.
Patient ID	Estimated.Number.of.Cells	Mean.Reads.per.Cell	Median.Genes.per.Cell	Number.of.Reads	Total.Genes.Detected	Median.UMI.Counts.per.Cell	Sequencing.Saturation
RCC-PR6-Normal	1602	39497	813	63274832	19546	2037	0.828
RCC-PR6-PTumor	3770	25901	772	97648055	19544	1960	0.773
RCC-PR8-Normal	1647	74804	878	123202860	19468	2363	0.907
RCC-PR7-PTumor	3748	20953	907	78534706	20012	2264	0.726
RCC-PR9-Normal	4308	20393	854	87853202	21169	2093	0.666
RCC-PR9-PTumor	6752	11441	730	77252997	19820	1673	0.56
RCC-PR9-PTumor2	5895	49188	1033	289968170	20963	2586	0.847
RCC-PR5-Normal	8053	10011	564	80620726	20545	1275	0.634
RCC-PR5-PTumor1	9287	15868	672	147367604	21078	1531	0.717
RCC-PR5-PTumor2	8287	11467	586	95033712	20221	1336	0.617
RCC-PR5-PTumor3	11073	13228	588	146480313	20894	1291	0.707
RCC-BM1-PTumor	10640	7092	655	75469107	20625	1400	0.332
RCC-BM1-Normal	7449	9565	756	71252818	22369	1638	0.335
RCC-BM2-PTumor1	5562	58021	1459	322716792	22551	4309	0.71
RCC-BM2-PTumor2	6229	27124	1088	168959513	21924	2851	0.616
RCC-BM2-Normal	2625	50399	1351	132299172	22209	3805	0.728
RCC-PR1-Normal	2723	45753	609	124587245	20543	1440	0.893
RCC-PR1-PTumor	6023	32955	827	198492670	21063	1807	0.768
RCC-PR2-Normal	1386	47767	650	66205888	19172	1276	0.868
RCC-PR2-PTumor	7906	9625	682	76100966	20127	1543	0.519
RCC-PR4-Normal	4908	22949	435	112636815	19675	950	0.834
RCC-PR4-PTumor	14561	20840	548	303465321	21911	1057	0.785
RCC-PR3-Normal	5351	15907	625	85120825	20983	1344	0.702
RCC-PR3-PTumor1	10106	13750	732	138961874	20996	1703	0.634
RCC-PR3-PTumor2	12091	13115	643	158576288	21440	1300	0.633
RCC-PR3-PTumor3	13503	17817	711	240586292	21975	1501	0.706
