# Supplementary material for: A transcriptional metastatic signature predicts survival in clear cell renal cell carcinoma
Source: Nat Commun. 2022 Sep 30;13:5747. doi: 10.1038/s41467-022-33375-w (PMC9525645; doi:10.1038/s41467-022-33375-w)
Supplement: Supplementary file 7 — Supplementary Dataset 4 [file 41467_2022_33375_MOESM7_ESM.xlsx]

## Sheet: Marker Genes
Supplementary Data 4. Gene list used for cell annotations.
Erythroid	Endothelial cells	Pericytes	Fibroblasts	PDC	B cells	memeBell	Macrophage	Monocytes	mDC	NK	CTL	Naive Th	Thelper	Treg	Tumor	Progenitors	NK	NKT
GYPA	RAMP2	RGS5	DCN	IRF7	MS4A1	SEC11C	C1QA	S100A9	CD1C	NKG7	CD8A	CCR7	CD4	TIGIT	CA9	SPINK2	KLRC1	CD44
GATA1	TM4SF1	ACTA2	LUM	IRF4	CD79B	XBP1	C1QC	FCN1	PKIB	GNLY	CD8B	SELL	IL2	CTLA4	KRT8	IGLL1	CD44	CD8A
TFRC	RNASE1	MYH11	PTN	LILRA4	BTG1	PRDX4	C1QB	S100A8	INSIG1	KLRD1	GZMH	CD4	TNF	SOD1	KRT18	SSBP2	COTL1	CD3D
HBG1	EGFL7	MT1M	IGF1	PPP1R14B	VPREB3	SPCS2	GPR34	CSTA	CLEC10A	KLRB1	GZMA	CD3D	IL17A	TNFRSF4	PDK4	CD34	XCL1	NKG7
HBB	RAMP3	FRZB	APOD	SOX4	BANK1	SSR3	CSF1R	EREG	C15orf48	FGFBP2	PTPRC	CD3E	IL17F	TNFRSF18	VEGFA	STMN1	XCL2
HBA1	PLVAP	MT1A	COL1A2	TSPAN13	CD79A	SDF2L1	MS4A4A	NEAT1	PPA1	PRF1			RORC	RTKN2	NNMT	SOX4	TBX21
HBA2	AQP1		FBLN1	KIAA0226	IGLL5	C19orf10		TKT		NKG7			CD4	FOXP3		PRSS57	EOMES
HBD	ECSCR		MEG3	PTCRA	MS4A1	MANF		THBS1		GNLY			CCL20	TIGIT			FGFBP2
CA1	FKBP1A		CXCL12	RAB11FIP1	CD79B	TMEM258		VCAN		KLRD1			CCR6	CTLA4			PRF1
SMIM1	EMP1			CXCR3	BTG1	DNAJB9		TSPO		KLRB1			RORA				FCGR3A
	DARC			IL3RA	VPREB3			CSTA		FGFBP2							TBX21
	VWF				BANK1			LYZ		PRF1
	EMCN				CD79A					NKG7
					IGLL5
					MS4A1
