# Supplementary material for: A transcriptional metastatic signature predicts survival in clear cell renal cell carcinoma
Source: Nat Commun. 2022 Sep 30;13:5747. doi: 10.1038/s41467-022-33375-w (PMC9525645; doi:10.1038/s41467-022-33375-w)
Supplement: Supplementary file 8 — Supplementary Dataset 5 [file 41467_2022_33375_MOESM8_ESM.xlsx]

## Sheet: M1 M2 markers
Supplementary Data 5. Key marker genes used for functional signatures.
M1
Gene	Function/Significance	Source (how it made it on this list)
iNOS	Canonically defines M1- NOS family, promotor inducible by proinflammatory cytokines, converts arginine to NO with free radical as immune defense mech.	Every relevant paper, but I think dating back originally to here: http://www.jimmunol.org/content/164/12/6166.long
IL12	Causes differentiation of naive T cells into Th1 cells; known as a T cell-stimulating factor, can stimulate the growth and function of T cells. It stimulates the production of interferon-gamma (IFN-γ) and tumor necrosis factor-alpha (TNF-α) from T cells and natural killer (NK) cells, and reduces IL-4 mediated suppression of IFN-γ.	http://www.nature.com/ni/journal/v11/n10/pdf/ni.1937.pdf
CD64 (FcγR1A)	Fc Receptor	https://www.jci.org/articles/view/80006
CD64 (FcγR1B)	Fc Receptor	https://www.jci.org/articles/view/80006
CD64 (FcγR1C)	Fc Receptor	https://www.jci.org/articles/view/80006
CD80 (B7-1)	Ligand for both CD28 and CTLA-4- co-stimulation for T Cells	https://www.jci.org/articles/view/80006
CXCR10		https://www.jci.org/articles/view/80006
IL23	Both IL23 and IL12 can activate the transcription activator STAT4, and stimulate the production of interferon-gamma (IFNG). In contrast to IL12, which acts mainly on naive CD4(+) T cells, IL23 preferentially acts on memory CD4(+) T cells.	http://www.nature.com/ni/journal/v11/n10/pdf/ni.1937.pdf
CXCL9	T-cell chemoattractant, which is induced by IFN-γ. It is closely related to two other CXC chemokines, CXCL10 and CXCL11, all with CXCR3 as a receptor.	http://www.nature.com/ni/journal/v11/n10/pdf/ni.1937.pdf
CXCL10	This antimicrobial gene encodes a chemokine of the CXC subfamily and ligand for the receptor CXCR3. Binding of this protein to CXCR3 results in pleiotropic effects, including stimulation of monocytes, natural killer and T-cell migration, and modulation of adhesion molecule expression.	http://www.nature.com/ni/journal/v11/n10/pdf/ni.1937.pdf
CXCL11	This antimicrobial gene is a CXC member of the chemokine superfamily. Its encoded protein induces a chemotactic response in activated T-cells and is the dominant ligand for CXC receptor-3.	http://www.sciencedirect.com/science/article/pii/S1074761314002283
CD86 (B7-2)	Ligand for both CD28 and CTLA-4- co-stimulation for T Cells.	http://www.nature.com/ni/journal/v11/n10/pdf/ni.1937.pdf
IL1A	This cytokine is an important mediator of the inflammatory response, and is involved in a variety of cellular activities, including cell proliferation, differentiation, and apoptosis.	http://www.nature.com/ni/journal/v11/n10/pdf/ni.1937.pdf
IL1B	This cytokine is an important mediator of the inflammatory response, and is involved in a variety of cellular activities, including cell proliferation, differentiation, and apoptosis.	http://www.nature.com/ni/journal/v11/n10/pdf/ni.1937.pdf
IL6	IL-6 can be secreted by macrophages in response to specific microbial molecules, referred to as pathogen-associated molecular patterns (PAMPs). These PAMPs bind to an important group of detection molecules of the innate immune system, called pattern recognition receptors (PRRs), including Toll-like receptors (TLRs)	http://www.nature.com/ni/journal/v11/n10/pdf/ni.1937.pdf
TNFa	Inflammation, apoptosis, etc.	http://www.nature.com/ni/journal/v11/n10/pdf/ni.1937.pdf
MHCII	Antigen Presentation	http://www.nature.com/ni/journal/v11/n10/pdf/ni.1937.pdf
CCL5	This chemokine, a member of the CC subfamily, functions as a chemoattractant for blood monocytes, memory T helper cells and eosinophils. It causes the release of histamine from basophils and activates eosinophils.	http://www.sciencedirect.com/science/article/pii/S1074761314002283
IRF5	This gene encodes a member of the interferon regulatory factor (IRF) family, a group of transcription factors with diverse roles, including virus-mediated activation of interferon, and modulation of cell growth, differentiation, apoptosis, and immune system activity.	http://www.sciencedirect.com/science/article/pii/S1074761314002283
IRF1	This gene encodes a member of the interferon regulatory factor (IRF) family, a group of transcription factors with diverse roles, including virus-mediated activation of interferon, and modulation of cell growth, differentiation, apoptosis, and immune system activity.	http://www.sciencedirect.com/science/article/pii/S1074761314002283
CD40	This gene is a member of the TNF-receptor superfamily. The encoded protein is a receptor on antigen-presenting cells of the immune system and is essential for mediating a broad variety of immune and inflammatory responses including T cell-dependent immunoglobulin class switching, memory B cell development, and germinal center formation.	http://www.sciencedirect.com/science/article/pii/S1074761314002283
IDO1	This gene encodes indoleamine 2,3-dioxygenase (IDO) - a heme enzyme that catalyzes the first and rate-limiting step in tryptophan catabolism to N-formyl-kynurenine. This enzyme acts on multiple tryptophan substrates including D-tryptophan, L-tryptophan, 5-hydroxy-tryptophan, tryptamine, and serotonin. This enzyme is thought to play a role in a variety of pathophysiological processes such as antim…	http://www.sciencedirect.com/science/article/pii/S1074761314002283
KYNU	Kynureninase is a pyridoxal-5'-phosphate (pyridoxal-P) dependent enzyme that catalyzes the cleavage of L-kynurenine and L-3-hydroxykynurenine into anthranilic and 3-hydroxyanthranilic acids, respectively. Kynureninase is involved in the biosynthesis of NAD cofactors from tryptophan through the kynurenine pathway.	http://www.sciencedirect.com/science/article/pii/S1074761314002283
CCR7	It has been shown to control the migration of memory T cells to inflamed tissues, as well as stimulate dendritic cell maturation. The chemokine (C-C motif) ligand 19 (CCL19/ECL) has been reported to be a specific ligand of this receptor.	http://www.sciencedirect.com/science/article/pii/S1074761314002283
M2
Gene	Function/Significance	Source (how it made it on this list)
ARG1/2 (Arginase)	Canonically defines M2- converts arginine to ornithine, decreasing ability of T Cells to use arginine.	Every relevant paper, but I think dating at least as far back as here: http://www.jimmunol.org/content/164/12/6166.long
IL10	Cytokine produced primarily by monocytes and to a lesser extent by lymphocytes; has pleiotropic effects in immunoregulation and inflammation. It down-regulates the expression of Th1 cytokines, MHC class II Ags, and costimulatory molecules on macrophages. It also enhances B cell survival, proliferation, and antibody production.	http://www.nature.com/ni/journal/v11/n10/pdf/ni.1937.pdf
CD32
CD163	High affinity scavenger receptor for hemoglobin-haptoglobin complex.	https://www.jci.org/articles/view/80006
CD23 (FCER2)	Lower-affinity receptor for FcE	https://www.jci.org/articles/view/80006
CD200R1	Encodes a receptor for the OX-2 membrane glycoprotein. Both the receptor and substrate are cell surface glycoproteins containing two immunoglobulin-like domains. This receptor is restricted to the surfaces of myeloid lineage cells and the receptor-substrate interaction may function as a myeloid downregulatory signal.	https://www.jci.org/articles/view/80006
PD-L2 (PDCD1LG2)	Inhibitory signal to T Cells via ligation with PD-1	https://www.jci.org/articles/view/80006
PD-L1 (CD274)	Inhibitory signal to T Cells via ligation with PD-2	https://www.jci.org/articles/view/80006
MARCO	Scavenger receptor. From paper to the right: "We have found that the pattern recognition scavenger receptor MARCO defines a subtype of suppressive TAMs and is linked to clinical outcome. An anti- MARCO monoclonal antibody was developed, which induces anti-tumor activity in breast and colon carcinoma, as well as in melanoma models through re- programming TAM populations to a pro-inflammatory pheno…	http://www.cell.com/cell-reports/pdf/S2211-1247(16)30529-0.pdf
CSF1R	The receptor for colony stimulating factor 1, a cytokine which controls the production, differentiation, and function of macrophages. Found to reduce M2 marker expression in murine GBM (see linked paper to the right), re-polarizing macrophages without depleting them.	http://www.nature.com/nm/journal/v19/n10/pdf/nm.3337.pdf
CD206 (MRC1)	The protein encoded by this gene is a type I membrane receptor that mediates the endocytosis of glycoproteins by macrophages. The protein has been shown to bind high-mannose structures on the surface of potentially pathogenic viruses, bacteria, and fungi so that they can be neutralized by phagocytic engulfment	http://www.nature.com/ni/journal/v11/n10/pdf/ni.1937.pdf
Il1RA (IL1RN)	The protein encoded by this gene is a member of the interleukin 1 cytokine family. This protein inhibits the activities of interleukin 1, alpha (IL1A) and interleukin 1, beta (IL1B), and modulates a variety of interleukin 1 related immune and inflammatory responses.	http://www.sciencedirect.com/science/article/pii/S0021915012006314
Il1R2	The protein encoded by this gene is a cytokine receptor that belongs to the interleukin 1 receptor family. This protein binds interleukin alpha (IL1A), interleukin beta (IL1B), and interleukin 1 receptor, type I(IL1R1/IL1RA), and acts as a decoy receptor that inhibits the activity of its ligands. Interleukin 4 (IL4) is reported to antagonize the activity of interleukin 1 by inducing the expressio…	http://www.sciencedirect.com/science/article/pii/S0021915012006315
IL4R	The binding of IL-4 or IL-13 to the IL-4 receptor on the surface of macrophages results in the alternative activation of those macrophages.	http://www.nature.com/ni/journal/v11/n10/pdf/ni.1937.pdf
CCL4	The protein encoded by this gene is a mitogen-inducible monokine and is one of the major HIV-suppressive factors produced by CD8+ T-cells. The encoded protein is secreted and has chemokinetic and inflammatory functions.	http://www.sciencedirect.com/science/article/pii/S1074761314002283
CCL13	This antimicrobial gene is one of several Cys-Cys (CC) cytokine genes clustered on the q-arm of chromosome 17. Cytokines are a family of secreted proteins involved in immunoregulatory and inflammatory processes. The CC cytokines are proteins characterized by two adjacent cysteines. The cytokine encoded by this gene displays chemotactic activity for monocytes, lymphocytes, basophils and eosinophil…	http://www.sciencedirect.com/science/article/pii/S1074761314002283
CCL20	T Reg recruitment	http://www.sciencedirect.com/science/article/pii/S1074761314002283
CCL17	Chemotactic for TH2, via CXCR4	http://www.sciencedirect.com/science/article/pii/S1074761314002283
CCL18	This chemokine attracts naive T lymphocytes toward dendritic cells and activated macrophages in lymph nodes. Its production is upregulated in these cells by IL-10, IL-4, and IL-13, which are cytokines that favour a T-helper 2 type response and are generally involved in humoral immunity or for immunosuppression. The presence of IFN-gamma, a T-helper 1 type response cytokine important for cell-medi…	https://www.ncbi.nlm.nih.gov/pmc/articles/PMC4545815/pdf/12885_2015_Article_1546.pdf
CCL22	Chemotactic for TH2, via CCR4	http://www.nature.com/ni/journal/v11/n10/pdf/ni.1937.pdf
CCL24		http://www.nature.com/ni/journal/v11/n10/pdf/ni.1937.pdf
LYVE1	This gene encodes a type I integral membrane glycoprotein. The encoded protein acts as a receptor and binds to both soluble and immobilized hyaluronan. This protein may function in lymphatic hyaluronan transport and have a role in tumor metastasis.	http://www.nature.com/ni/journal/v11/n10/pdf/ni.1937.pdf
VEGFA	Sitimulates angiogenesis, etc.	http://www.nature.com/ni/journal/v11/n10/pdf/ni.1937.pdf
VEGFB	Sitimulates angiogenesis, etc.	http://www.nature.com/ni/journal/v11/n10/pdf/ni.1937.pdf
VEGFC	Sitimulates angiogenesis, etc.	http://www.nature.com/ni/journal/v11/n10/pdf/ni.1937.pdf
VEGFD	Sitimulates angiogenesis, etc.	http://www.nature.com/ni/journal/v11/n10/pdf/ni.1937.pdf
EGF	Growth factor that stimulates cell growth, proliferation, and differentiation.	http://www.nature.com/ni/journal/v11/n10/pdf/ni.1937.pdf
Cathepsin A (CTSA)	Cathepsin proteases.	http://www.nature.com/ni/journal/v11/n10/pdf/ni.1937.pdf
CTSB	Cathepsin proteases.	http://www.nature.com/ni/journal/v11/n10/pdf/ni.1937.pdf
CSTC	Cathepsin proteases.	http://www.nature.com/ni/journal/v11/n10/pdf/ni.1937.pdf
CTSD	Cathepsin proteases.	http://www.nature.com/ni/journal/v11/n10/pdf/ni.1937.pdf
TGFB1	Immunosupression, recruitment of T Regs	http://www.nature.com/ni/journal/v11/n10/pdf/ni.1937.pdf
TGFB2	Immunosupression, recruitment of T Regs	http://www.nature.com/ni/journal/v11/n10/pdf/ni.1937.pdf
TGFB3	Immunosupression, recruitment of T Regs	http://www.nature.com/ni/journal/v11/n10/pdf/ni.1937.pdf
MMP14	Proteins of the matrix metalloproteinase (MMP) family are involved in the breakdown of extracellular matrix in normal physiological processes, such as embryonic development, reproduction, and tissue remodeling, as well as in disease processes, such as arthritis and metastasis.	http://www.nature.com/ni/journal/v11/n10/pdf/ni.1937.pdf
MMP19	Proteins of the matrix metalloproteinase (MMP) family are involved in the breakdown of extracellular matrix in normal physiological processes, such as embryonic development, reproduction, and tissue remodeling, as well as in disease processes, such as arthritis and metastasis.	http://www.nature.com/ni/journal/v11/n10/pdf/ni.1937.pdf
MMP9	Proteins of the matrix metalloproteinase (MMP) family are involved in the breakdown of extracellular matrix in normal physiological processes, such as embryonic development, reproduction, and tissue remodeling, as well as in disease processes, such as arthritis and metastasis.	http://www.nature.com/ni/journal/v11/n10/pdf/ni.1937.pdf
CLEC7A	This gene encodes a member of the C-type lectin/C-type lectin-like domain (CTL/CTLD) superfamily. The encoded glycoprotein is a small type II membrane receptor with an extracellular C-type lectin-like domain fold and a cytoplasmic domain with an immunoreceptor tyrosine-based activation motif. It functions as a pattern-recognition receptor that recognizes a variety of beta-1,3-linked and beta-1,6-…	https://www.ncbi.nlm.nih.gov/pmc/articles/PMC4545815/
WNT7b	The WNT gene family consists of structurally related genes that encode secreted signaling proteins. These proteins have been implicated in oncogenesis and in several developmental processes, including regulation of cell fate and patterning during embryogenesis.	http://www.nature.com/ni/journal/v11/n10/pdf/ni.1937.pdf
FASL	This gene is a member of the tumor necrosis factor superfamily. The primary function of the encoded transmembrane protein is the induction of apoptosis triggered by binding to FAS. The FAS/FASLG signaling pathway is essential for immune system regulation, including activation-induced cell death (AICD) of T cells and cytotoxic T lymphocyte induced cell death	http://www.nature.com/ni/journal/v11/n10/pdf/ni.1937.pdf
TNFSF12	The protein encoded by this gene is a cytokine that belongs to the tumor necrosis factor (TNF) ligand family. This protein is a ligand for the FN14/TWEAKR receptor. This cytokine has overlapping signaling functions with TNF, but displays a much wider tissue distribution. This cytokine, which exists in both membrane-bound and secreted forms, can induce apoptosis via multiple pathways of cell death…	http://www.nature.com/ni/journal/v11/n10/pdf/ni.1937.pdf
TNFSF8	The protein encoded by this gene is a cytokine that belongs to the tumor necrosis factor (TNF) ligand family. This cytokine is a ligand for TNFRSF8/CD30, which is a cell surface antigen and a marker for Hodgkin lymphoma and related hematologic malignancies. The engagement of this cytokine expressed on B cell surface plays an inhibitory role in modulating Ig class switch.	http://www.nature.com/ni/journal/v11/n10/pdf/ni.1937.pdf
CD276 (B7-H3)	The protein encoded by this gene belongs to the immunoglobulin superfamily, and thought to participate in the regulation of T-cell-mediated immune response.	https://www.ncbi.nlm.nih.gov/pubmed/19544488
VTCN1 (BH-H4)	This gene encodes a protein belonging to the B7 costimulatory protein family. Proteins in this family are present on the surface of antigen-presenting cells and interact with ligand bound to receptors on the surface of T cells. Studies have shown that high levels of the encoded protein has been correlated with tumor progression	http://www.cell.com/immunity/abstract/S1074-7613(03)00152-3?_returnURL=http%3A%2F%2Flinkinghub.elsevier.com%2Fretrieve%2Fpii%2FS1074761303001523%3Fshowall%3Dtrue
MSR1 (CD204)	This gene encodes the class A macrophage scavenger receptors, which include three different types (1, 2, 3) generated by alternative splicing of this gene. These receptors or isoforms are macrophage-specific trimeric integral membrane glycoproteins and have been implicated in many macrophage-associated physiological and pathological processes	https://www.ncbi.nlm.nih.gov/pmc/articles/PMC3188859/
FN1	This gene encodes fibronectin, a glycoprotein present in a soluble dimeric form in plasma, and in a dimeric or multimeric form at the cell surface and in extracellular matrix. The encoded preproprotein is proteolytically processed to generate the mature protein. Fibronectin is involved in cell adhesion and migration processes including embryogenesis, wound healing, blood coagulation, host defense…	https://www.ncbi.nlm.nih.gov/pmc/articles/PMC4545815/pdf/12885_2015_Article_1546.pdf
IRF4	The protein encoded by this gene belongs to the IRF (interferon regulatory factor) family of transcription factors, characterized by an unique tryptophan pentad repeat DNA-binding domain. The IRFs are important in the regulation of interferons in response to infection by virus, and in the regulation of interferon-inducible genes. This family member is lymphocyte specific and negatively regulates …	http://www.sciencedirect.com/science/article/pii/S1074761314002283

## Sheet: T cell Exhaustion 
Exhaustion				References used for creating the score
TOX				Azizi et al. Cell 2018	PMID: 29961579
NR4A1				Wagner et al. Cell 2019	PMID: 30982598
NR4A2				Leruste et al. Cancer Cell 2019	PMID: 31708437
NR4A3				Tirosh et al. Science 2016	PMID: 27124452
PDCD1				Sade-Feldman et al. Cell 2018	PMID: 30388456
CTLA4				Guo et al. Nature Medicine 2018	PMID: 30093729
TIGIT				Zhang et al. Cell 2019	PMID: 31675496
HAVCR2				Zheng et al. Cell 2017	PMID: 28622514
LAG3				Ando et al. Immunological Medicine 2020	PMID: 31822213
BTLA				Szabo et al. Nature Communications 2019	PMID: 31624246
CD244				Scott et al. Nature 2019	PMID: 31207604
TBX21
EOMES
BLIMP1
NFAT
BATF
VHL
FOXO
FOXP1
ENTPD1
CXCL13
MYO1E
PRDM1
WARS
CREM
PRDM1
LAYN
PHLDA1
SNAP47
CD38
MYO7A
PARK7

## Sheet: EMT
EMT signatures
COL5A2		References used for creating the score
ECM1		Jingzhao et al. Nucleic Acid Research 2022. PMID: 34643725
FSTL1		Sidharth et al. Cell 2017. PMID: 29198524
MMP1
MMP2
TAGLN
VIM
SERPINH1
COL1A1
FN1
TNC
HTRA1
CD44
S100A4
MYL9
ACTG2
ACTA2
MYH11
ERG
CDH2
HIF1A
TGFBR1
SDC1
ENOPH1
CAMK2N1
EMP3
MKI67
ITGAM
ANXA5
BMP1
CHD11
FAP
LEF1
IGFBP4
BGN
TWIST1
MCM7
PRRX1
COL3A1
COL1A2
POSTN
DCN
FBN1
SNAI2
PDGFRB
SPARC
INHBA
COL6A2
TNFAIP6
GREM1
CDH11
SPOCK1
COPZ2
THY1
PCOLCE
PDGFRD

## Sheet: Angiogenesis
Aniogenesis signature
ACVRL1
JAG1		References used for creating the score
ANGPT1		Jingzhao et al.Nucleic Acid Research 2022. PMID: 34643725
ANGPT2
CD34
CDC42
MAPK14
TYMP
EDN1
EFNB2
EGR3
EPHB4
PTK2B
FGF2
FGFR1
VEGFD
FOXC2
FLT1
FLT4
FN1
GPLD1
NR4A1
ID1
ITGA5
ITGAV
ITGB1
KDR
LOXL2
MMP14
NOTCH1
PDGFA
PDGFRB
PGF
PIK3CA
PTGS2
PTK2
ROBO1
SHC1
SRF
TAL1
TDGF1
TEK
VAV2
VEGFA
VEGFC
FGF18
NRP1
SEMA5A
RAMP2
CIB1
ESM1
JMJD6
HEY1
ADGRA2
GREM1
SRPX2
SOX18
PARVA
RNF213
E2F8
RSPO3
OTULIN
E2F7
CCBE1
BMPER
NRARP
TNFAIP6
VCAN
SPP1
CCND2
PIK3R1
STC1
JAG2

## Sheet: Regulatory T cell acitivity sco
Regulatory T cell acitivity score gene signature
NT5E		References used for creating the score
LAYN		Azizi et al. Cell 2018	PMID: 29961579
ENTPD1		Wagner et al. Cell 2019	PMID: 30982598
CTLA4		Leruste et al. Cancer Cell 2019	PMID: 31708437
TNFRSF18		Tirosh et al. Science 2016	PMID: 27124452
IL2RA		Sade-Feldman et al. Cell 2018	PMID: 30388456
LAG3		Guo et al. Nature Medicine 2018	PMID: 30093729
TGFB1		Zhang et al. Cell 2019	PMID: 31675496
TNFRSF4		Zheng et al. Cell 2017	PMID: 28622514
FOXP3		Ando et al. Immunological Medicine 2020	PMID: 31822213
LGALS1		Szabo et al. Nature Communications 2019	PMID: 31624246
IL10		Scott et al. Nature 2019	PMID: 31207604
BTLA
ICOS
TIGIT
TNFRSF9
CD70
IKZF2
