# Supplementary material for: A transcriptional metastatic signature predicts survival in clear cell renal cell carcinoma
Source: Nat Commun. 2022 Sep 30;13:5747. doi: 10.1038/s41467-022-33375-w (PMC9525645; doi:10.1038/s41467-022-33375-w)
Supplement: Supplementary file 10 — Supplementary Dataset 7 [file 41467_2022_33375_MOESM10_ESM.xlsx]

## Sheet: Sheet1
Supplementary Data 7. Ligand receptor list
sender	reviever	ligand	receptor	a.ratio	b.ratio	a.exp	b.exp	pval	pajust	liagnd.Zscore	receptor.Zscore	liagnd.de.pvalue	receptor.de.pvalue	liagnd.de.fc	receptor.de.fc
Macro-3	Macro-2	TNF	TNFRSF1A	0.405579	0.352116	0.210375	0.0879652	0.003	0.041	26.0012	24.0434	0.319802	0.574822	0.373911	0.108905
Macro-3	mDC_CLEC9A	CXCL2	XCR1	0.930472	0.334812	1.61581	0.0769434	0.001	0.023	76.0642	12.8464	0.183826	0.15802	0.324415	0.570525
Macro-3	Pericytes1	TNF	TNFRSF1A	0.405579	0.199367	0.210375	0.0803647	0.007	0.048	26.0012	15.7904	0.319802	0.80919	0.373911	0.0514123		Gene.a is Ligand
Macro-3	Pericytes1	PDGFB	ITGAV	0.180687	0.150398	0.0570104	0.0584816	0.012	0.048	13.873	16.0278	0.861754	8.5e-08	0.0544775	1.5288		Gene.b is Receptor
Macro-3	Pericytes1	PDGFB	PDGFRB	0.180687	0.563638	0.0570104	0.352017	0.001	0.02	13.873	88.2458	0.861754	2.77e-05	0.0544775	0.558055		a.ratio is percentage of ligand+ cells in sender cells
Macro-3	Pericytes2	TNF	TNFRSF1A	0.405579	0.20546	0.210375	0.0802375	0.009	0.036	26.0012	9.77927	0.319802	0.564747	0.373911	0.109098		a.exp represent average expression of ligand in sender cells
Macro-3	Pericytes2	THBS1	ITGAV	0.281116	0.225216	0.179893	0.0863144	0.016	0.0457143	18.1556	14.9562	0.363108	7.41e-09	0.46762	1.28267		liagnd.Zscore the p-value determined Z score, representing differential expression analysis between cell types taking all cell types as background.
Macro-3	Pericytes2	PDGFB	ITGAV	0.180687	0.225216	0.0570104	0.0863144	0.004	0.02	13.873	14.9562	0.861754	7.41e-09	0.0544775	1.28267		liagnd.de.pvalue represent p value of differential expression analysis between sample fractions (for example Tumor Treg vs. adj-Normal Treg)
Macro-3	Pericytes2	PDGFB	PDGFRB	0.180687	0.580819	0.0570104	0.339887	0.001	0.01	13.873	49.6702	0.861754	5.4e-06	0.0544775	0.758996		liagnd.de.fc represent log2 foldechanges of differential expression analysis between sample fractions (for example Tumor Treg vs. adj-Normal Treg)
Macro-3	Endothelial-3	OSM	LIFR	0.4	0.270833	0.217135	0.177399	0.001	0.00525	31.3296	9.13786	0.405199	0.518286	0.190052	0.291569
Macro-3	Endothelial-3	THBS1	ITGB1	0.281116	0.777778	0.179893	0.685422	0.027	0.04725	18.1556	7.98835	0.363108	0.000350824	0.46762	1.28493
Macro-3	Endothelial-3	PDGFB	S1PR1	0.180687	0.354167	0.0570104	0.228018	0.006	0.021	13.873	6.03916	0.861754	0.00206702	0.0544775	1.48878
Macro-3	Endothelial-1	PDGFB	ITGAV	0.180687	0.117145	0.0570104	0.050142	0.017	0.0327857	13.873	3.72004	0.861754	9.32e-06	0.0544775	1.23442
Macro-3	Endothelial-1	PDGFB	S1PR1	0.180687	0.388673	0.0570104	0.2159	0.008	0.02925	13.873	30.957	0.861754	0.00013615	0.0544775	0.789932
Macro-3	Fibroblast	PDGFB	PDGFRB	0.180687	0.450413	0.0570104	0.213667	0.013	0.0392	13.873	10.2752	0.861754	0.353926	0.0544775	0.626328
Macro-3	Endothelial-5	OSM	IL6ST	0.4	0.412	0.217135	0.207427	0.002	0.0092	31.3296	8.57503	0.405199	0.12632	0.190052	0.512652
Macro-3	Endothelial-5	TNFSF12	TNFRSF10D	0.147639	0.248	0.0403541	0.118167	0.01	0.02875	7.13039	7.56441	0.50002	0.953283	0.162258	0.0264371
Macro-3	Endothelial-5	OSM	LIFR	0.4	0.336	0.217135	0.204898	0.001	0.00575	31.3296	8.02321	0.405199	0.0291411	0.190052	1.63064
Macro-3	Endothelial-5	PDGFB	S1PR1	0.180687	0.588	0.0570104	0.366921	0.001	0.00575	13.873	15.2909	0.861754	4.33e-06	0.0544775	1.49407
Macro-3	NK-2	IL18	IL18RAP	0.423176	0.157102	0.147751	0.100927	0.001	0.005	32.3797	21.2657	0.0878709	0.65238	0.281825	0.0779817
Macro-3	NK-2	IL1B	ADRB2	0.940773	0.128178	1.16868	0.0817241	0.002	0.0075	76.4474	13.2099	0.674534	0.550312	0.130559	0.107643
Macro-3	CD4 naive	CCL20	CCR6	0.364807	0.195678	0.496479	0.108272	0.003	0.039	24.688	25.6231	0.0802374	0.631408	0.851155	0.106782
Macro-3	CTL-1	TNF	TNFRSF1B	0.405579	0.245933	0.210375	0.151117	0.008	0.0288	26.0012	4.81931	0.319802	0.225099	0.373911	0.218961
Macro-3	CTL-1	CCL20	CXCR3	0.364807	0.114262	0.496479	0.0618232	0.009	0.0288	24.688	14.2933	0.0802374	0.00707322	0.851155	0.860537
Macro-3	CTL-1	IL10	IL10RA	0.272532	0.198723	0.139488	0.114879	0.003	0.016	22.465	11.5492	0.382267	0.973504	0.290388	0.00483552
Macro-3	CTL-1	IL10	SIRPG	0.272532	0.141858	0.139488	0.0800255	0.001	0.008	22.465	21.6912	0.382267	0.00560908	0.290388	1.04515
Macro-3	NKT	TYROBP	CD47	0.99485	0.36105	1.501	0.241062	0.009	0.039	70.8984	22.7488	0.00148395	0.71711	0.355372	0.0810069
Macro-3	NKT	IL1B	ADRB2	0.940773	0.126758	1.16868	0.0736379	0.002	0.013	76.4474	11.376	0.674534	0.844092	0.130559	0.0534366
Macro-3	Thelper	TNFSF12	TNFRSF25	0.147639	0.200861	0.0403541	0.0888775	0.004	0.034	7.13039	20.5988	0.50002	0.544319	0.162258	0.105947
Macro-3	Thelper	CCL20	CCR6	0.364807	0.256084	0.496479	0.134336	0.002	0.034	24.688	28.6001	0.0802374	0.903379	0.851155	0.0310991
Macro-3	Thelper	CCL20	CXCR3	0.364807	0.104268	0.496479	0.046853	0.013	0.0442	24.688	7.09077	0.0802374	0.109038	0.851155	0.448443
Macro-3	Treg	TNF	TNFRSF1B	0.405579	0.344331	0.210375	0.191411	0.007	0.020125	26.0012	12.0132	0.319802	0.0295043	0.373911	0.352915
Macro-3	Treg	CCL20	CXCR3	0.364807	0.139565	0.496479	0.0665621	0.006	0.0197143	24.688	9.45485	0.0802374	2.94e-05	0.851155	1.61838
Macro-3	Treg	IL10	IL10RA	0.272532	0.251898	0.139488	0.13385	0.001	0.0115	22.465	10.9576	0.382267	0.233056	0.290388	0.271555
Macro-3	Treg	IL10	SIRPG	0.272532	0.172558	0.139488	0.0794216	0.001	0.0115	22.465	14.3975	0.382267	0.0319432	0.290388	0.83216
Macro-3	Treg	IL1B	IL1R2	0.940773	0.100026	1.16868	0.0478314	0.008	0.0204444	76.4474	6.64521	0.674534	0.000213667	0.130559	2.452
Macro-3	Treg	IL1RN	IL1R2	0.186266	0.100026	0.0889851	0.0478314	0.016	0.0325833	14.9959	6.64521	0.189511	0.000213667	0.409805	2.452
Macro-3	Proliferation T	CD72	SEMA4D	0.203863	0.119233	0.0617263	0.0329942	0.018	0.04725	13.5404	4.15296	0.0327462	0.112994	0.607517	1.06872
Macro-3	Proliferation T	CCL20	CXCR3	0.364807	0.241576	0.496479	0.0742897	0.003	0.0315	24.688	14.7408	0.0802374	0.443796	0.851155	0.315083
Macro-3	Proliferation T	IL10	IL10RA	0.272532	0.288232	0.139488	0.094423	0.007	0.03675	22.465	8.78231	0.382267	0.416877	0.290388	0.2846
Macro-3	Proliferation T	IL10	SIRPG	0.272532	0.207361	0.139488	0.0632827	0.005	0.035	22.465	12.613	0.382267	0.344005	0.290388	0.505627
Macro-3	Proliferation T	IL23A	IL12RB1	0.101288	0.129082	0.060384	0.0345487	0.009	0.0378	6.04341	5.53125	0.000632608	0.153611	1.57951	0.849611
Macro-3	Tumor	EREG	EGFR	0.420172	0.120047	0.345685	0.0453819	0.001	0.013	31.1162	12.6079	0.10124	9.3e-18	0.706782	2.33315
Mono-2	Pericytes2	TNF	TNFRSF1A	0.272104	0.20546	0.146978	0.0802375	0.018	0.0494	12.265	9.77927	0.0576194	0.564747	0.597359	0.109098
Mono-2	Pericytes2	THBS1	ITGB1	0.419465	0.792026	0.312884	0.560562	0.019	0.0494	23.2798	44.1963	0.0140379	0.00451525	0.762077	0.514723
Mono-2	Pericytes2	THBS1	ITGAV	0.419465	0.225216	0.312884	0.0863144	0.009	0.0494	23.2798	14.9562	0.0140379	7.41e-09	0.762077	1.28267
Mono-2	Endothelial-3	OSM	LIFR	0.215216	0.270833	0.113788	0.177399	0.02	0.0428571	11.6569	9.13786	0.317706	0.518286	0.265174	0.291569
Mono-2	Endothelial-3	THBS1	ITGB1	0.419465	0.777778	0.312884	0.685422	0.008	0.04	23.2798	7.98835	0.0140379	0.000350824	0.762077	1.28493
Mono-2	Endothelial-5	OSM	LIFR	0.215216	0.336	0.113788	0.204898	0.01	0.0425	11.6569	8.02321	0.317706	0.0291411	0.265174	1.63064
Mono-2	Endothelial-5	THBS1	ITGB1	0.419465	0.764	0.312884	0.646239	0.009	0.0425	23.2798	12.4606	0.0140379	8.24e-08	0.762077	1.35863
Mono-2	NK-2	IL1B	ADRB2	0.961618	0.128178	1.37515	0.0817241	0.001	0.0075	65.7319	13.2099	0.506687	0.550312	0.182277	0.107643
Mono-2	CTL-1	TNF	TNFRSF1B	0.272104	0.245933	0.146978	0.151117	0.019	0.0494	12.265	4.81931	0.0576194	0.225099	0.597359	0.218961
Mono-2	CTL-1	CCL20	CXCR3	0.394791	0.114262	0.487802	0.0618232	0.01	0.0433333	22.8963	14.2933	0.925935	0.00707322	0.0515109	0.860537
Mono-2	CTL-1	IL10	SIRPG	0.126114	0.141858	0.0703646	0.0800255	0.006	0.039	6.66507	21.6912	0.0913956	0.00560908	0.711965	1.04515
Mono-2	NKT	TYROBP	CD47	0.993831	0.36105	1.60491	0.241062	0.005	0.0275	60.5582	22.7488	0.69158	0.71711	0.0363258	0.0810069
Mono-2	NKT	IL1B	ADRB2	0.961618	0.126758	1.37515	0.0736379	0.001	0.011	65.7319	11.376	0.506687	0.844092	0.182277	0.0534366
Mono-2	Thelper	CCL20	CCR6	0.394791	0.256084	0.487802	0.134336	0.003	0.039	22.8963	28.6001	0.925935	0.903379	0.0515109	0.0310991
Mono-2	Treg	TNF	TNFRSF1B	0.272104	0.344331	0.146978	0.191411	0.012	0.0308571	12.265	12.0132	0.0576194	0.0295043	0.597359	0.352915
Mono-2	Treg	CCL20	CXCR3	0.394791	0.139565	0.487802	0.0665621	0.007	0.027	22.8963	9.45485	0.925935	2.94e-05	0.0515109	1.61838
Mono-2	Treg	IL10	SIRPG	0.126114	0.172558	0.0703646	0.0794216	0.007	0.027	6.66507	14.3975	0.0913956	0.0319432	0.711965	0.83216
Mono-2	Treg	IL1B	IL1R2	0.961618	0.100026	1.37515	0.0478314	0.005	0.027	65.7319	6.64521	0.506687	0.000213667	0.182277	2.452
Mono-2	Treg	IL1RN	IL1R2	0.224126	0.100026	0.137829	0.0478314	0.009	0.027	13.6669	6.64521	0.0288601	0.000213667	0.80502	2.452
Mono-2	memBcell	TNFSF13B	TNFRSF17	0.39342	0.407407	0.180088	0.133476	0.001	0.009	23.0321	16.0442	0.0601965	0.528075	0.424535	0.302799
Mono-3	Macro-3	THBS1	ITGAV	0.749793	0.118884	0.827226	0.0342335	0.007	0.044	85.299	3.64225	0.811667	3.54e-07	0.072381	1.85751
Mono-3	Macro-3	IL10	IL10RA	0.200995	0.321459	0.126565	0.105792	0.007	0.044	18.6648	13.3066	0.0079333	0.39987	0.876079	0.140062
Mono-3	Pericytes1	THBS1	ITGB1	0.749793	0.791798	0.827226	0.620107	0.003	0.024	85.299	87.3789	0.811667	5.63e-08	0.072381	0.987526
Mono-3	Pericytes1	THBS1	ITGAV	0.749793	0.150398	0.827226	0.0584816	0.001	0.016	85.299	16.0278	0.811667	8.5e-08	0.072381	1.5288
Mono-3	Pericytes2	THBS1	ITGB1	0.749793	0.792026	0.827226	0.560562	0.004	0.0213333	85.299	44.1963	0.811667	0.00451525	0.072381	0.514723
Mono-3	Pericytes2	THBS1	ITGAV	0.749793	0.225216	0.827226	0.0863144	0.001	0.008	85.299	14.9562	0.811667	7.41e-09	0.072381	1.28267
Mono-3	Pericytes2	VEGFA	ITGAV	0.298037	0.225216	0.157514	0.0863144	0.01	0.032	26.129	14.9562	0.305926	7.41e-09	0.222766	1.28267
Mono-3	Endothelial-3	THBS1	ITGB1	0.749793	0.777778	0.827226	0.685422	0.001	0.00566667	85.299	7.98835	0.811667	0.000350824	0.072381	1.28493
Mono-3	Endothelial-3	VEGFA	FLT1	0.298037	0.611111	0.157514	0.557544	0.007	0.017	26.129	16.9679	0.305926	0.000265014	0.222766	1.23055
Mono-3	Endothelial-3	VEGFA	ITGB1	0.298037	0.777778	0.157514	0.685422	0.013	0.0245556	26.129	7.98835	0.305926	0.000350824	0.222766	1.28493
Mono-3	Endothelial-3	VEGFA	KDR	0.298037	0.555556	0.157514	0.425741	0.001	0.00566667	26.129	18.0883	0.305926	0.203714	0.222766	0.549094
Mono-3	Endothelial-3	VEGFA	NRP1	0.298037	0.479167	0.157514	0.321628	0.007	0.017	26.129	10.5738	0.305926	0.030134	0.222766	0.908981
Mono-3	Endothelial-1	THBS1	ITGB1	0.749793	0.782002	0.827226	0.662101	0.001	0.0146667	85.299	40.9369	0.811667	8.88e-07	0.072381	1.06705
Mono-3	Endothelial-1	THBS1	ITGAV	0.749793	0.117145	0.827226	0.050142	0.002	0.0146667	85.299	3.72004	0.811667	9.32e-06	0.072381	1.23442
Mono-3	Endothelial-1	VEGFA	FLT1	0.298037	0.600078	0.157514	0.451798	0.011	0.0268889	26.129	54.3464	0.305926	0.0468623	0.222766	0.686352
Mono-3	Endothelial-1	VEGFA	ITGAV	0.298037	0.117145	0.157514	0.050142	0.024	0.044	26.129	3.72004	0.305926	9.32e-06	0.222766	1.23442
Mono-3	Endothelial-1	VEGFA	ITGB1	0.298037	0.782002	0.157514	0.662101	0.014	0.0308	26.129	40.9369	0.305926	8.88e-07	0.222766	1.06705
Mono-3	Endothelial-1	VEGFA	KDR	0.298037	0.506594	0.157514	0.322695	0.004	0.0176	26.129	45.7835	0.305926	0.00344352	0.222766	0.854849
Mono-3	Endothelial-1	VEGFA	NRP1	0.298037	0.497285	0.157514	0.303934	0.009	0.0268889	26.129	36.4211	0.305926	5.48e-09	0.222766	1.29876
Mono-3	Endothelial-1	VEGFA	NRP2	0.298037	0.209077	0.157514	0.101632	0.011	0.0268889	26.129	14.336	0.305926	0.000328625	0.222766	1.17856
Mono-3	Fibroblast	THBS1	ITGB1	0.749793	0.805785	0.827226	0.575845	0.004	0.021	85.299	11.5166	0.811667	0.00146952	0.072381	1.74208
Mono-3	Endothelial-2	THBS1	ITGB1	0.749793	0.656516	0.827226	0.403122	0.005	0.0208333	85.299	13.2876	0.811667	0.0164525	0.072381	0.51323
Mono-3	Endothelial-2	VEGFA	NRP2	0.298037	0.214373	0.157514	0.0956969	0.017	0.0425	26.129	7.53726	0.305926	0.00741671	0.222766	1.01969
Mono-3	Endothelial-5	THBS1	ITGB1	0.749793	0.764	0.827226	0.646239	0.002	0.019	85.299	12.4606	0.811667	8.24e-08	0.072381	1.35863
Mono-3	Endothelial-5	VEGFA	FLT1	0.298037	0.624	0.157514	0.449491	0.012	0.0325714	26.129	12.5516	0.305926	4.15e-08	0.222766	3.35966
Mono-3	Endothelial-5	VEGFA	ITGB1	0.298037	0.764	0.157514	0.646239	0.018	0.0401111	26.129	12.4606	0.305926	8.24e-08	0.222766	1.35863
Mono-3	Endothelial-5	VEGFA	KDR	0.298037	0.328	0.157514	0.171954	0.009	0.0285	26.129	6.26118	0.305926	0.00210271	0.222766	2.83963
Mono-3	Endothelial-5	VEGFA	NRP1	0.298037	0.324	0.157514	0.168087	0.019	0.0401111	26.129	4.77847	0.305926	0.00056341	0.222766	2.5798
Mono-3	NK-2	IL1B	ADRB2	0.906552	0.128178	1.34082	0.0817241	0.001	0.007	99.0873	13.2099	0.824635	0.550312	0.0534972	0.107643
Mono-3	CD4 naive	CCL20	CCR6	0.472215	0.195678	0.656468	0.108272	0.002	0.02	46.1796	25.6231	0.537924	0.631408	0.240635	0.106782
Mono-3	CTL-1	CCL20	CXCR3	0.472215	0.114262	0.656468	0.0618232	0.002	0.013	46.1796	14.2933	0.537924	0.00707322	0.240635	0.860537
Mono-3	CTL-1	IL10	IL10RA	0.200995	0.198723	0.126565	0.114879	0.005	0.0216667	18.6648	11.5492	0.0079333	0.973504	0.876079	0.00483552
Mono-3	CTL-1	IL10	SIRPG	0.200995	0.141858	0.126565	0.0800255	0.002	0.013	18.6648	21.6912	0.0079333	0.00560908	0.876079	1.04515
Mono-3	NKT	TYROBP	CD47	0.993088	0.36105	1.62942	0.241062	0.002	0.011	99.3041	22.7488	0.717137	0.71711	0.0379052	0.0810069
Mono-3	NKT	THBS1	ITGB1	0.749793	0.390278	0.827226	0.273769	0.006	0.022	85.299	7.7309	0.811667	0.552913	0.072381	0.15896
Mono-3	NKT	IL1B	ADRB2	0.906552	0.126758	1.34082	0.0736379	0.001	0.011	99.0873	11.376	0.824635	0.844092	0.0534972	0.0534366
Mono-3	Thelper	CCL20	CCR6	0.472215	0.256084	0.656468	0.134336	0.001	0.013	46.1796	28.6001	0.537924	0.903379	0.240635	0.0310991
Mono-3	Treg	CCL20	CXCR3	0.472215	0.139565	0.656468	0.0665621	0.001	0.015	46.1796	9.45485	0.537924	2.94e-05	0.240635	1.61838
Mono-3	Treg	IL10	IL10RA	0.200995	0.251898	0.126565	0.13385	0.002	0.015	18.6648	10.9576	0.0079333	0.233056	0.876079	0.271555
Mono-3	Treg	IL10	SIRPG	0.200995	0.172558	0.126565	0.0794216	0.005	0.015	18.6648	14.3975	0.0079333	0.0319432	0.876079	0.83216
Mono-3	Treg	IL1B	IL1R2	0.906552	0.100026	1.34082	0.0478314	0.005	0.015	99.0873	6.64521	0.824635	0.000213667	0.0534972	2.452
Mono-3	Treg	IL1RN	IL1R2	0.289743	0.100026	0.197228	0.0478314	0.004	0.015	31.4071	6.64521	0.145773	0.000213667	0.364665	2.452
Mono-3	Proliferation T	THBS1	ITGB1	0.749793	0.511664	0.827226	0.222158	0.012	0.0442	85.299	6.38765	0.811667	0.537824	0.072381	0.188481
Mono-3	Proliferation T	CCL20	CXCR3	0.472215	0.241576	0.656468	0.0742897	0.001	0.017	46.1796	14.7408	0.537924	0.443796	0.240635	0.315083
Mono-3	Proliferation T	IL10	IL10RA	0.200995	0.288232	0.126565	0.094423	0.013	0.0442	18.6648	8.78231	0.0079333	0.416877	0.876079	0.2846
Mono-3	Proliferation T	IL10	SIRPG	0.200995	0.207361	0.126565	0.0632827	0.006	0.0442	18.6648	12.613	0.0079333	0.344005	0.876079	0.505627
Mono-3	Tumor	THBS1	ITGAV	0.749793	0.126415	0.827226	0.0495173	0.002	0.0105	85.299	8.23491	0.811667	0.830108	0.072381	0.0456229
Mono-3	Tumor	EREG	EGFR	0.731822	0.120047	0.86572	0.0453819	0.001	0.0105	86.7231	12.6079	0.616893	9.3e-18	0.126999	2.33315
Mono-3	Tumor	VEGFA	EGFR	0.298037	0.120047	0.157514	0.0453819	0.002	0.0105	26.129	12.6079	0.305926	9.3e-18	0.222766	2.33315
Mono-3	memBcell	TNFSF13B	TNFRSF17	0.303843	0.407407	0.154035	0.133476	0.003	0.017	27.0143	16.0442	0.244581	0.528075	0.263874	0.302799
Macro-1	Endothelial-3	IGF1	ITGA6	0.21967	0.347222	0.077302	0.238581	0.002	0.028	25.1159	3.99624	0.254825	3.81e-07	0.218509	2.51165
Macro-1	Endothelial-3	CXCL12	ITGB1	0.296164	0.777778	0.108747	0.685422	0.005	0.028	32.2252	7.98835	0.066024	0.000350824	0.481211	1.28493
Macro-1	Endothelial-3	IGF1	INSR	0.21967	0.729167	0.077302	0.838181	0.001	0.028	25.1159	5.81351	0.254825	3.6e-31	0.218509	5.18381
Macro-1	Endothelial-1	IGF1	ITGA6	0.21967	0.469744	0.077302	0.283692	0.001	0.0116667	25.1159	34.141	0.254825	1.5e-22	0.218509	2.14576
Macro-1	Endothelial-1	SEMA4A	PLXND1	0.113961	0.301396	0.0331939	0.146703	0.001	0.0116667	8.36891	22.2712	0.159769	3.86e-09	0.373015	0.932181
Macro-1	Endothelial-1	CXCL12	ITGB1	0.296164	0.782002	0.108747	0.662101	0.006	0.042	32.2252	40.9369	0.066024	8.88e-07	0.481211	1.06705
Macro-1	Endothelial-1	IGF1	INSR	0.21967	0.800621	0.077302	0.8771	0.001	0.0116667	25.1159	58.8044	0.254825	5.38e-20	0.218509	2.85585
Macro-1	Fibroblast	CXCL12	ITGB1	0.296164	0.805785	0.108747	0.575845	0.01	0.0485714	32.2252	11.5166	0.066024	0.00146952	0.481211	1.74208
Macro-1	Endothelial-2	IGF1	ITGB4	0.21967	0.115713	0.077302	0.0453168	0.001	0.01075	25.1159	4.43843	0.254825	0.0213955	0.218509	1.16341
Macro-1	Endothelial-2	IGF1	ITGA6	0.21967	0.510353	0.077302	0.28505	0.001	0.01075	25.1159	21.0492	0.254825	4.45e-10	0.218509	1.68654
Macro-1	Endothelial-2	CXCL12	ACKR3	0.296164	0.133983	0.108747	0.0626842	0.001	0.01075	32.2252	4.48572	0.066024	0.000181658	0.481211	3.22198
Macro-1	Endothelial-2	IGF1	INSR	0.21967	0.300853	0.077302	0.172367	0.009	0.048375	25.1159	9.62798	0.254825	0.007566	0.218509	0.963891
Macro-1	Endothelial-5	TNFSF12	TNFRSF10D	0.200045	0.248	0.0545804	0.118167	0.001	0.031	15.6867	7.56441	0.219619	0.953283	0.292658	0.0264371
Macro-1	Endothelial-5	OSM	LIFR	0.224353	0.336	0.10373	0.204898	0.017	0.0429231	18.3983	8.02321	0.0258987	0.0291411	0.676225	1.63064
Macro-1	Endothelial-5	EBI3	IL6ST	0.14719	0.412	0.0436401	0.207427	0.016	0.0429231	15.9018	8.57503	0.699564	0.12632	0.0851983	0.512652
Macro-1	Endothelial-5	IGF1	ITGA6	0.21967	0.244	0.077302	0.124413	0.008	0.0354286	25.1159	5.02056	0.254825	0.0288227	0.218509	1.30491
Macro-1	Endothelial-5	SEMA4A	PLXND1	0.113961	0.188	0.0331939	0.0927028	0.017	0.0429231	8.36891	4.03205	0.159769	0.175231	0.373015	0.710164
Macro-1	Endothelial-5	CXCL12	ITGB1	0.296164	0.764	0.108747	0.646239	0.007	0.0354286	32.2252	12.4606	0.066024	8.24e-08	0.481211	1.35863
Macro-1	Endothelial-5	IGF1	INSR	0.21967	0.74	0.077302	0.743065	0.003	0.031	25.1159	15.9652	0.254825	2.25e-11	0.218509	3.37182
Macro-1	NK-2	IL18	IL18RAP	0.425513	0.157102	0.149387	0.100927	0.001	0.01	42.1476	21.2657	0.000320002	0.65238	0.558318	0.0779817
Macro-1	Thelper	TNFSF12	TNFRSF25	0.200045	0.200861	0.0545804	0.0888775	0.001	0.022	15.6867	20.5988	0.219619	0.544319	0.292658	0.105947
Macro-1	Treg	CXCL12	CXCR3	0.296164	0.139565	0.108747	0.0665621	0.008	0.0496	32.2252	9.45485	0.066024	2.94e-05	0.481211	1.61838
Macro-1	Treg	CXCL12	SDC4	0.296164	0.108405	0.108747	0.0583738	0.001	0.0155	32.2252	6.44522	0.066024	0.348633	0.481211	0.400351
Macro-1	Treg	CD86	CD28	0.306423	0.151872	0.0937581	0.0720931	0.003	0.031	29.4112	12.9197	0.744703	0.516302	0.0503815	0.173156
Macro-1	Proliferation T	CD72	SEMA4D	0.264496	0.119233	0.082169	0.0329942	0.001	0.027	24.3548	4.15296	1.15e-05	0.112994	1.1987	1.06872
Mono-1	NK-2	IL1B	ADRB2	0.498243	0.128178	0.41937	0.0817241	0.015	0.032	37.8298	13.2099	0.243247	0.550312	0.316163	0.107643
Mono-1	Treg	CD86	CD28	0.241945	0.151872	0.100934	0.0720931	0.001	0.0065	21.8817	12.9197	0.276578	0.516302	0.181871	0.173156
Mono-1	Tumor	EREG	EGFR	0.279145	0.120047	0.181631	0.0453819	0.001	0.018	22.2257	12.6079	0.213774	9.3e-18	0.35966	2.33315
Mono-1	memBcell	TNFSF13B	TNFRSF17	0.408905	0.407407	0.194395	0.133476	0.001	0.014	38.3918	16.0442	0.325332	0.528075	0.165861	0.302799
Macro-2	Endothelial-5	TNFSF12	TNFRSF10D	0.239159	0.248	0.0550742	0.118167	0.001	0.029	18.98	7.56441	0.688857	0.953283	0.0947564	0.0264371
Macro-2	CD4 naive	TNFSF12	TNFRSF25	0.239159	0.152456	0.0550742	0.0709517	0.002	0.038	18.98	16.9421	0.688857	0.0172077	0.0947564	0.326418
Macro-2	CTL-1	CD58	CD2	0.212412	0.613198	0.0481471	0.489894	0.001	0.0115	15.3679	83.3646	0.874578	0.0706691	0.0425859	0.247172
Macro-2	CTL-1	CXCL10	CXCR3	0.143599	0.114262	0.148157	0.0618232	0.001	0.0115	12.8548	14.2933	0.000173617	0.00707322	2.29972	0.860537
Macro-2	CTL-1	IL10	SIRPG	0.144378	0.141858	0.0549975	0.0800255	0.011	0.046	11.8524	21.6912	0.145714	0.00560908	0.586751	1.04515
Macro-2	CTL-1	LGALS9	HAVCR2	0.397819	0.256728	0.104139	0.176087	0.007	0.04025	32.7022	27.4728	0.24351	6.8e-07	0.237979	2.86308
Macro-2	CTL-1	CXCL9	CXCR3	0.104736	0.114262	0.061095	0.0618232	0.012	0.046	8.69499	14.2933	2.3e-07	0.00707322	2.52274	0.860537
Macro-2	Thelper	TNFSF12	TNFRSF25	0.239159	0.200861	0.0550742	0.0888775	0.001	0.023	18.98	20.5988	0.688857	0.544319	0.0947564	0.105947
Macro-2	Thelper	CD58	CD2	0.212412	0.638338	0.0481471	0.419461	0.01	0.046	15.3679	51.4094	0.874578	0.89065	0.0425859	0.01433
Macro-2	Thelper	CCL20	CCR6	0.219164	0.256084	0.184169	0.134336	0.009	0.046	14.0261	28.6001	0.381274	0.903379	0.434322	0.0310991
Macro-2	Thelper	CXCL10	CXCR3	0.143599	0.104268	0.148157	0.046853	0.005	0.046	12.8548	7.09077	0.000173617	0.109038	2.29972	0.448443
Macro-2	Treg	CD58	CD2	0.212412	0.643624	0.0481471	0.462962	0.003	0.02	15.3679	43.5554	0.874578	0.0119136	0.0425859	0.310503
Macro-2	Treg	CXCL10	CXCR3	0.143599	0.139565	0.148157	0.0665621	0.001	0.0175	12.8548	9.45485	0.000173617	2.94e-05	2.29972	1.61838
Macro-2	Treg	CXCL10	SDC4	0.143599	0.108405	0.148157	0.0583738	0.002	0.0175	12.8548	6.44522	0.000173617	0.348633	2.29972	0.400351
Macro-2	Treg	IL10	SIRPG	0.144378	0.172558	0.0549975	0.0794216	0.011	0.0427778	11.8524	14.3975	0.145714	0.0319432	0.586751	0.83216
Macro-2	Treg	IL15	IL2RA	0.121527	0.280702	0.0245473	0.17135	0.001	0.0175	8.81614	27.5549	0.927175	0.285083	0.0251757	0.303639
Macro-2	Treg	CXCL9	CXCR3	0.104736	0.139565	0.061095	0.0665621	0.01	0.0427778	8.69499	9.45485	2.3e-07	2.94e-05	2.52274	1.61838
Macro-2	Proliferation T	CXCL10	CXCR3	0.143599	0.241576	0.148157	0.0742897	0.001	0.029	12.8548	14.7408	0.000173617	0.443796	2.29972	0.315083
Macro-2	Tumor	EREG	EGFR	0.195274	0.120047	0.127404	0.0453819	0.004	0.044	13.7249	12.6079	0.22888	9.3e-18	0.714153	2.33315
Macro-2	memBcell	TNFSF13B	TNFRSF17	0.477279	0.407407	0.158282	0.133476	0.002	0.0435	40.1384	16.0442	0.0300195	0.528075	0.632385	0.302799
mDC_CD1c	NK-2	IL18	IL18RAP	0.446997	0.157102	0.140335	0.100927	0.002	0.036	34.701	21.2657	0.049158	0.65238	0.313179	0.0779817
mDC_CD1c	Tumor	EREG	EGFR	0.25483	0.120047	0.158298	0.0453819	0.002	0.02	16.3347	12.6079	0.0911201	9.3e-18	0.844725	2.33315
mDC_CD1c	memBcell	TNFSF13B	TNFRSF17	0.446997	0.407407	0.144891	0.133476	0.004	0.044	31.0918	16.0442	0.0434622	0.528075	0.490889	0.302799
mDC_CLEC9A	Macro-3	SEMA7A	PLXNC1	0.175166	0.126609	0.0371758	0.0364013	0.002	0.04	6.72979	7.2169	0.889393	0.00195226	0.0593509	0.869644
mDC_CLEC9A	Mono-2	SEMA7A	PLXNC1	0.175166	0.109664	0.0371758	0.0422183	0.001	0.016	6.72979	5.74265	0.889393	0.340147	0.0593509	0.317942
mDC_CLEC9A	Macro-2	SEMA7A	PLXNC1	0.175166	0.184108	0.0371758	0.0396996	0.001	0.031	6.72979	16.0193	0.889393	0.0558618	0.0593509	0.553048
mDC_CLEC9A	mDC_CD1c	SEMA7A	PLXNC1	0.175166	0.128982	0.0371758	0.0325494	0.002	0.042	6.72979	6.85343	0.889393	0.0118045	0.0593509	0.695777
mDC_CLEC9A	Pericytes1	SEMA7A	ITGB1	0.175166	0.791798	0.0371758	0.620107	0.008	0.044	6.72979	87.3789	0.889393	5.63e-08	0.0593509	0.987526
mDC_CLEC9A	Pericytes1	SEMA7A	ITGA1	0.175166	0.39459	0.0371758	0.194411	0.001	0.011	6.72979	54.1828	0.889393	7.55e-14	0.0593509	1.32492
mDC_CLEC9A	Pericytes2	SEMA7A	ITGB1	0.175166	0.792026	0.0371758	0.560562	0.009	0.0495	6.72979	44.1963	0.889393	0.00451525	0.0593509	0.514723
mDC_CLEC9A	Pericytes2	SEMA7A	ITGA1	0.175166	0.380388	0.0371758	0.178967	0.004	0.044	6.72979	25.5694	0.889393	4.06e-19	0.0593509	1.71908
mDC_CLEC9A	Endothelial-3	SEMA7A	ITGB1	0.175166	0.777778	0.0371758	0.685422	0.001	0.015	6.72979	7.98835	0.889393	0.000350824	0.0593509	1.28493
mDC_CLEC9A	Endothelial-3	SEMA7A	ITGA1	0.175166	0.291667	0.0371758	0.190911	0.003	0.0225	6.72979	7.51121	0.889393	0.318557	0.0593509	0.581853
mDC_CLEC9A	Endothelial-1	SEMA7A	ITGB1	0.175166	0.782002	0.0371758	0.662101	0.002	0.0113333	6.72979	40.9369	0.889393	8.88e-07	0.0593509	1.06705
mDC_CLEC9A	Endothelial-1	SEMA7A	ITGA1	0.175166	0.398371	0.0371758	0.232441	0.001	0.0085	6.72979	27.0701	0.889393	0.000260986	0.0593509	1.15651
mDC_CLEC9A	Endothelial-5	SEMA7A	ITGB1	0.175166	0.764	0.0371758	0.646239	0.003	0.045	6.72979	12.4606	0.889393	8.24e-08	0.0593509	1.35863
mDC_CLEC9A	CTL-1	BTLA	CD247	0.237251	0.274213	0.046657	0.164307	0.01	0.0385	8.71747	21.6959	0.54062	0.0595575	0.223603	0.346504
mDC_CLEC9A	CTL-1	BTLA	TNFRSF14	0.237251	0.175232	0.046657	0.0994849	0.011	0.0385	8.71747	3.20854	0.54062	0.382963	0.223603	0.121724
mDC_CLEC9A	CTL-1	LGALS9	HAVCR2	0.54102	0.256728	0.135889	0.176087	0.001	0.014	17.8625	27.4728	0.3044	6.8e-07	0.247483	2.86308
mDC_CLEC9A	Treg	BTLA	TNFRSF14	0.237251	0.237497	0.046657	0.118767	0.007	0.01925	8.71747	7.77264	0.54062	0.205234	0.223603	0.26688
mDC_CLEC9A	memBcell	BTLA	CD79A	0.237251	0.594771	0.046657	0.325216	0.002	0.038	8.71747	21.6289	0.54062	0.311078	0.223603	0.423151
Pericytes1	Endothelial-3	PGF	KDR	0.691678	0.555556	0.549523	0.425741	0.001	0.0065	106.64	18.0883	0.166996	0.203714	0.313795	0.549094
Pericytes1	Endothelial-3	COL18A1	ITGB1	0.412913	0.777778	0.219327	0.685422	0.018	0.0423913	58.7022	7.98835	2.03e-08	0.000350824	1.30532	1.28493
Pericytes1	Endothelial-3	COL1A2	ITGB1	0.451085	0.777778	0.274618	0.685422	0.02	0.0423913	67.3523	7.98835	5.31e-11	0.000350824	2.41344	1.28493
Pericytes1	Endothelial-3	COL1A2	ITGA1	0.451085	0.291667	0.274618	0.190911	0.023	0.0423913	67.3523	7.51121	5.31e-11	0.318557	2.41344	0.581853
Pericytes1	Endothelial-3	COL1A1	ITGB1	0.202748	0.777778	0.104997	0.685422	0.041	0.0493235	30.5889	7.98835	0.0622271	0.000350824	1.11807	1.28493
Pericytes1	Endothelial-3	COL4A2	ITGB1	0.519032	0.777778	0.316272	0.685422	0.038	0.0478065	72.9765	7.98835	4.28e-28	0.000350824	2.51019	1.28493
Pericytes1	Endothelial-3	COL6A3	ITGB1	0.147999	0.777778	0.0613564	0.685422	0.027	0.043875	21.3973	7.98835	2.45e-11	0.000350824	3.10127	1.28493
Pericytes1	Endothelial-3	COL6A3	ITGA1	0.147999	0.291667	0.0613564	0.190911	0.007	0.034125	21.3973	7.51121	2.45e-11	0.318557	3.10127	0.581853
Pericytes1	Endothelial-3	COL6A1	ITGB1	0.315083	0.777778	0.145684	0.685422	0.014	0.0423913	47.2098	7.98835	1.2e-11	0.000350824	1.25989	1.28493
Pericytes1	Endothelial-3	COL4A2	ITGA1	0.519032	0.291667	0.316272	0.190911	0.037	0.0478065	72.9765	7.51121	4.28e-28	0.318557	2.51019	0.581853
Pericytes1	Endothelial-3	COL3A1	ITGB1	0.338532	0.777778	0.17991	0.685422	0.038	0.0478065	49.5749	7.98835	1.89e-09	0.000350824	2.65731	1.28493
Pericytes1	Endothelial-3	COL5A2	ITGB1	0.203621	0.777778	0.0839909	0.685422	0.019	0.0423913	29.7261	7.98835	2.02e-16	0.000350824	2.63876	1.28493
Pericytes1	Endothelial-3	COL5A2	ITGA1	0.203621	0.291667	0.0839909	0.190911	0.022	0.0423913	29.7261	7.51121	2.02e-16	0.318557	2.63876	0.581853
Pericytes1	Endothelial-3	COL4A1	ITGA1	0.468208	0.291667	0.280587	0.190911	0.037	0.0478065	64.4723	7.51121	7.75e-32	0.318557	2.91854	0.581853
Pericytes1	Endothelial-3	COL6A2	ITGB1	0.543898	0.777778	0.317017	0.685422	0.013	0.0423913	81.2661	7.98835	2.84e-21	0.000350824	1.8172	1.28493
Pericytes1	Endothelial-3	CSPG4	ITGB1	0.216599	0.777778	0.0915069	0.685422	0.001	0.0065	33.3089	7.98835	0.0909191	0.000350824	0.372446	1.28493
Pericytes1	Endothelial-3	COL6A1	ITGA1	0.315083	0.291667	0.145684	0.190911	0.018	0.0423913	47.2098	7.51121	1.2e-11	0.318557	1.25989	0.581853
Pericytes1	Endothelial-3	COL3A1	ITGA1	0.338532	0.291667	0.17991	0.190911	0.025	0.0423913	49.5749	7.51121	1.89e-09	0.318557	2.65731	0.581853
Pericytes1	Endothelial-3	COL18A1	ITGA1	0.412913	0.291667	0.219327	0.190911	0.015	0.0423913	58.7022	7.51121	2.03e-08	0.318557	1.30532	0.581853
Pericytes1	Endothelial-3	LAMC1	ITGA6	0.166539	0.347222	0.0652293	0.238581	0.03	0.045	22.3208	3.99624	7.23e-08	3.81e-07	1.57136	2.51165
Pericytes1	Endothelial-3	COL6A2	ITGA1	0.543898	0.291667	0.317017	0.190911	0.013	0.0423913	81.2661	7.51121	2.84e-21	0.318557	1.8172	0.581853
Pericytes1	Endothelial-3	COL1A1	ITGA1	0.202748	0.291667	0.104997	0.190911	0.042	0.0493235	30.5889	7.51121	0.0622271	0.318557	1.11807	0.581853
Pericytes1	Endothelial-3	JAG1	NOTCH4	0.301669	0.493056	0.136986	0.341965	0.01	0.0423913	44.029	15.051	0.52683	0.324407	0.0888379	0.357873
Pericytes1	Endothelial-3	PGF	FLT1	0.691678	0.611111	0.549523	0.557544	0.001	0.0065	106.64	16.9679	0.166996	0.000265014	0.313795	1.23055
Pericytes1	Endothelial-3	PGF	NRP1	0.691678	0.479167	0.549523	0.321628	0.001	0.0065	106.64	10.5738	0.166996	0.030134	0.313795	0.908981
Pericytes1	Endothelial-1	PGF	KDR	0.691678	0.506594	0.549523	0.322695	0.005	0.02625	106.64	45.7835	0.166996	0.00344352	0.313795	0.854849
Pericytes1	Endothelial-1	JAG1	CD46	0.301669	0.285105	0.136986	0.15154	0.03	0.0448	44.029	12.9499	0.52683	0.0249142	0.0888379	0.567669
Pericytes1	Endothelial-1	JAG1	NOTCH1	0.301669	0.119085	0.136986	0.0531226	0.032	0.0448	44.029	9.01193	0.52683	0.34625	0.0888379	0.250995
Pericytes1	Endothelial-1	COL18A1	ITGB1	0.412913	0.782002	0.219327	0.662101	0.019	0.0439091	58.7022	40.9369	2.03e-08	8.88e-07	1.30532	1.06705
Pericytes1	Endothelial-1	COL1A2	ITGB1	0.451085	0.782002	0.274618	0.662101	0.026	0.0448	67.3523	40.9369	5.31e-11	8.88e-07	2.41344	1.06705
Pericytes1	Endothelial-1	COL1A2	ITGA1	0.451085	0.398371	0.274618	0.232441	0.016	0.0395294	67.3523	27.0701	5.31e-11	0.000260986	2.41344	1.15651
Pericytes1	Endothelial-1	THY1	ITGAV	0.602792	0.117145	0.478368	0.050142	0.012	0.0392	88.4671	3.72004	3.64e-45	9.32e-06	3.96019	1.23442
Pericytes1	Endothelial-1	COL6A3	ITGB1	0.147999	0.782002	0.0613564	0.662101	0.029	0.0448	21.3973	40.9369	2.45e-11	8.88e-07	3.10127	1.06705
Pericytes1	Endothelial-1	COL6A3	ITGA1	0.147999	0.398371	0.0613564	0.232441	0.005	0.02625	21.3973	27.0701	2.45e-11	0.000260986	3.10127	1.15651
Pericytes1	Endothelial-1	COL6A1	ITGB1	0.315083	0.782002	0.145684	0.662101	0.014	0.0392	47.2098	40.9369	1.2e-11	8.88e-07	1.25989	1.06705
Pericytes1	Endothelial-1	COL4A2	ITGA1	0.519032	0.398371	0.316272	0.232441	0.023	0.0439091	72.9765	27.0701	4.28e-28	0.000260986	2.51019	1.15651
Pericytes1	Endothelial-1	COL3A1	ITGB1	0.338532	0.782002	0.17991	0.662101	0.038	0.049875	49.5749	40.9369	1.89e-09	8.88e-07	2.65731	1.06705
Pericytes1	Endothelial-1	COL5A2	ITGB1	0.203621	0.782002	0.0839909	0.662101	0.02	0.0439091	29.7261	40.9369	2.02e-16	8.88e-07	2.63876	1.06705
Pericytes1	Endothelial-1	COL5A2	ITGA1	0.203621	0.398371	0.0839909	0.232441	0.015	0.039375	29.7261	27.0701	2.02e-16	0.000260986	2.63876	1.15651
Pericytes1	Endothelial-1	COL4A1	ITGA1	0.468208	0.398371	0.280587	0.232441	0.03	0.0448	64.4723	27.0701	7.75e-32	0.000260986	2.91854	1.15651
Pericytes1	Endothelial-1	COL6A2	ITGB1	0.543898	0.782002	0.317017	0.662101	0.014	0.0392	81.2661	40.9369	2.84e-21	8.88e-07	1.8172	1.06705
Pericytes1	Endothelial-1	FN1	ITGB5	0.395899	0.152056	0.207706	0.0763358	0.035	0.0474194	51.2408	11.8448	2.01e-31	0.0277333	2.91694	0.941436
Pericytes1	Endothelial-1	FN1	ITGA8	0.395899	0.108223	0.207706	0.0489971	0.032	0.0448	51.2408	7.36853	2.01e-31	0.000415391	2.91694	1.57027
Pericytes1	Endothelial-1	CSPG4	ITGB1	0.216599	0.782002	0.0915069	0.662101	0.002	0.0252	33.3089	40.9369	0.0909191	8.88e-07	0.372446	1.06705
Pericytes1	Endothelial-1	COL6A1	ITGA1	0.315083	0.398371	0.145684	0.232441	0.012	0.0392	47.2098	27.0701	1.2e-11	0.000260986	1.25989	1.15651
Pericytes1	Endothelial-1	COL3A1	ITGA1	0.338532	0.398371	0.17991	0.232441	0.022	0.0439091	49.5749	27.0701	1.89e-09	0.000260986	2.65731	1.15651
Pericytes1	Endothelial-1	COL18A1	ITGA1	0.412913	0.398371	0.219327	0.232441	0.01	0.0392	58.7022	27.0701	2.03e-08	0.000260986	1.30532	1.15651
Pericytes1	Endothelial-1	LAMC1	ITGA6	0.166539	0.469744	0.0652293	0.283692	0.022	0.0439091	22.3208	34.141	7.23e-08	1.5e-22	1.57136	2.14576
Pericytes1	Endothelial-1	COL6A2	ITGA1	0.543898	0.398371	0.317017	0.232441	0.006	0.028	81.2661	27.0701	2.84e-21	0.000260986	1.8172	1.15651
Pericytes1	Endothelial-1	COL1A1	ITGA1	0.202748	0.398371	0.104997	0.232441	0.031	0.0448	30.5889	27.0701	0.0622271	0.000260986	1.11807	1.15651
Pericytes1	Endothelial-1	JAG1	NOTCH4	0.301669	0.520171	0.136986	0.318606	0.014	0.0392	44.029	47.6902	0.52683	0.0436208	0.0888379	0.3384
Pericytes1	Endothelial-1	NGF	NGFRAP1	0.236013	0.461598	0.112306	0.259776	0.003	0.0252	36.202	30.9642	0.00103639	3.44e-12	1.21807	0.91049
Pericytes1	Endothelial-1	PGF	FLT1	0.691678	0.600078	0.549523	0.451798	0.002	0.0252	106.64	54.3464	0.166996	0.0468623	0.313795	0.686352
Pericytes1	Endothelial-1	PGF	NRP1	0.691678	0.497285	0.549523	0.303934	0.003	0.0252	106.64	36.4211	0.166996	5.48e-09	0.313795	1.29876
Pericytes1	Endothelial-1	PGF	NRP2	0.691678	0.209077	0.549523	0.101632	0.002	0.0252	106.64	14.336	0.166996	0.000328625	0.313795	1.17856
Pericytes1	Fibroblast	COL18A1	ITGB1	0.412913	0.805785	0.219327	0.575845	0.031	0.0427111	58.7022	11.5166	2.03e-08	0.00146952	1.30532	1.74208
Pericytes1	Fibroblast	COL1A2	ITGA1	0.451085	0.417355	0.274618	0.164852	0.03	0.0422727	67.3523	8.09871	5.31e-11	0.0264507	2.41344	2.17606
Pericytes1	Fibroblast	COL6A3	ITGB1	0.147999	0.805785	0.0613564	0.575845	0.036	0.0485217	21.3973	11.5166	2.45e-11	0.00146952	3.10127	1.74208
Pericytes1	Fibroblast	COL6A3	ITGA1	0.147999	0.417355	0.0613564	0.164852	0.009	0.0281818	21.3973	8.09871	2.45e-11	0.0264507	3.10127	2.17606
Pericytes1	Fibroblast	COL6A1	ITGB1	0.315083	0.805785	0.145684	0.575845	0.018	0.035697	47.2098	11.5166	1.2e-11	0.00146952	1.25989	1.74208
Pericytes1	Fibroblast	COL5A2	ITGB1	0.203621	0.805785	0.0839909	0.575845	0.024	0.0407895	29.7261	11.5166	2.02e-16	0.00146952	2.63876	1.74208
Pericytes1	Fibroblast	COL5A2	ITGA1	0.203621	0.417355	0.0839909	0.164852	0.025	0.0407895	29.7261	8.09871	2.02e-16	0.0264507	2.63876	2.17606
Pericytes1	Fibroblast	COL6A2	ITGB1	0.543898	0.805785	0.317017	0.575845	0.019	0.035697	81.2661	11.5166	2.84e-21	0.00146952	1.8172	1.74208
Pericytes1	Fibroblast	CSPG4	ITGB1	0.216599	0.805785	0.0915069	0.575845	0.013	0.031	33.3089	11.5166	0.0909191	0.00146952	0.372446	1.74208
Pericytes1	Fibroblast	COL6A1	ITGA1	0.315083	0.417355	0.145684	0.164852	0.023	0.0407895	47.2098	8.09871	1.2e-11	0.0264507	1.25989	2.17606
Pericytes1	Fibroblast	COL3A1	ITGA1	0.338532	0.417355	0.17991	0.164852	0.026	0.0408293	49.5749	8.09871	1.89e-09	0.0264507	2.65731	2.17606
Pericytes1	Fibroblast	COL18A1	ITGA1	0.412913	0.417355	0.219327	0.164852	0.025	0.0407895	58.7022	8.09871	2.03e-08	0.0264507	1.30532	2.17606
Pericytes1	Fibroblast	COL6A2	ITGA1	0.543898	0.417355	0.317017	0.164852	0.017	0.0351333	81.2661	8.09871	2.84e-21	0.0264507	1.8172	2.17606
Pericytes1	Fibroblast	JAG1	NOTCH3	0.301669	0.318182	0.136986	0.133272	0.027	0.0408293	44.029	5.67661	0.52683	0.0556731	0.0888379	1.72409
Pericytes1	Fibroblast	PDGFA	PDGFRB	0.220308	0.450413	0.11269	0.213667	0.007	0.0241111	33.2223	10.2752	0.215657	0.353926	0.382289	0.626328
Pericytes1	Fibroblast	PGF	NRP1	0.691678	0.268595	0.549523	0.0837898	0.025	0.0407895	106.64	4.77532	0.166996	0.59706	0.313795	0.416709
Pericytes1	Endothelial-2	COL18A1	ITGA10	0.412913	0.149817	0.219327	0.0625547	0.003	0.024	58.7022	5.49586	2.03e-08	4.14e-06	1.30532	2.17731
Pericytes1	Endothelial-2	COL1A2	ITGA10	0.451085	0.149817	0.274618	0.0625547	0.007	0.0254545	67.3523	5.49586	5.31e-11	4.14e-06	2.41344	2.17731
Pericytes1	Endothelial-2	COL6A1	ITGA10	0.315083	0.149817	0.145684	0.0625547	0.004	0.024	47.2098	5.49586	1.2e-11	4.14e-06	1.25989	2.17731
Pericytes1	Endothelial-2	COL3A1	ITGA10	0.338532	0.149817	0.17991	0.0625547	0.006	0.024	49.5749	5.49586	1.89e-09	4.14e-06	2.65731	2.17731
Pericytes1	Endothelial-2	COL6A3	ITGA10	0.147999	0.149817	0.0613564	0.0625547	0.006	0.024	21.3973	5.49586	2.45e-11	4.14e-06	3.10127	2.17731
Pericytes1	Endothelial-2	COL1A1	ITGA10	0.202748	0.149817	0.104997	0.0625547	0.011	0.0338462	30.5889	5.49586	0.0622271	4.14e-06	1.11807	2.17731
Pericytes1	Endothelial-2	CSPG4	ITGB1	0.216599	0.656516	0.0915069	0.403122	0.017	0.0422222	33.3089	13.2876	0.0909191	0.0164525	0.372446	0.51323
Pericytes1	Endothelial-2	COL4A1	ITGA10	0.468208	0.149817	0.280587	0.0625547	0.011	0.0338462	64.4723	5.49586	7.75e-32	4.14e-06	2.91854	2.17731
Pericytes1	Endothelial-2	COL6A2	ITGA10	0.543898	0.149817	0.317017	0.0625547	0.001	0.0133333	81.2661	5.49586	2.84e-21	4.14e-06	1.8172	2.17731
Pericytes1	Endothelial-2	FN1	ITGA10	0.395899	0.149817	0.207706	0.0625547	0.013	0.0371429	51.2408	5.49586	2.01e-31	4.14e-06	2.91694	2.17731
Pericytes1	Endothelial-2	LAMC1	ITGA6	0.166539	0.510353	0.0652293	0.28505	0.022	0.046	22.3208	21.0492	7.23e-08	4.45e-10	1.57136	1.68654
Pericytes1	Endothelial-2	COL5A2	ITGA10	0.203621	0.149817	0.0839909	0.0625547	0.004	0.024	29.7261	5.49586	2.02e-16	4.14e-06	2.63876	2.17731
Pericytes1	Endothelial-2	COL4A2	ITGA10	0.519032	0.149817	0.316272	0.0625547	0.006	0.024	72.9765	5.49586	4.28e-28	4.14e-06	2.51019	2.17731
Pericytes1	Endothelial-2	NGF	NGFRAP1	0.236013	0.394641	0.112306	0.183456	0.015	0.04	36.202	13.335	0.00103639	0.0222293	1.21807	0.425601
Pericytes1	Endothelial-2	PGF	NRP2	0.691678	0.214373	0.549523	0.0956969	0.006	0.024	106.64	7.53726	0.166996	0.00741671	0.313795	1.01969
Pericytes1	Endothelial-5	PGF	KDR	0.691678	0.328	0.549523	0.171954	0.01	0.0475	106.64	6.26118	0.166996	0.00210271	0.313795	2.83963
Pericytes1	Endothelial-5	JAG1	CD46	0.301669	0.38	0.136986	0.19031	0.014	0.0475	44.029	9.1622	0.52683	0.819339	0.0888379	0.0846143
Pericytes1	Endothelial-5	COL18A1	ITGB1	0.412913	0.764	0.219327	0.646239	0.021	0.04864	58.7022	12.4606	2.03e-08	8.24e-08	1.30532	1.35863
Pericytes1	Endothelial-5	COL1A2	ITGB1	0.451085	0.764	0.274618	0.646239	0.029	0.04864	67.3523	12.4606	5.31e-11	8.24e-08	2.41344	1.35863
Pericytes1	Endothelial-5	COL6A3	ITGB1	0.147999	0.764	0.0613564	0.646239	0.029	0.04864	21.3973	12.4606	2.45e-11	8.24e-08	3.10127	1.35863
Pericytes1	Endothelial-5	COL6A1	ITGB1	0.315083	0.764	0.145684	0.646239	0.015	0.0475	47.2098	12.4606	1.2e-11	8.24e-08	1.25989	1.35863
Pericytes1	Endothelial-5	COL5A2	ITGB1	0.203621	0.764	0.0839909	0.646239	0.02	0.04864	29.7261	12.4606	2.02e-16	8.24e-08	2.63876	1.35863
Pericytes1	Endothelial-5	COL6A2	ITGB1	0.543898	0.764	0.317017	0.646239	0.014	0.0475	81.2661	12.4606	2.84e-21	8.24e-08	1.8172	1.35863
Pericytes1	Endothelial-5	CSPG4	ITGB1	0.216599	0.764	0.0915069	0.646239	0.004	0.038	33.3089	12.4606	0.0909191	8.24e-08	0.372446	1.35863
Pericytes1	Endothelial-5	JAG1	NOTCH4	0.301669	0.564	0.136986	0.348466	0.008	0.0475	44.029	16.6572	0.52683	0.0494352	0.0888379	0.893414
Pericytes1	Endothelial-5	IGFBP4	LRP6	0.282364	0.148	0.125794	0.0572301	0.023	0.04864	37.8433	3.56509	0.609075	0.172095	0.105467	1.12719
Pericytes1	Endothelial-5	NGF	NGFRAP1	0.236013	0.52	0.112306	0.292213	0.001	0.0253333	36.202	11.2561	0.00103639	0.00266809	1.21807	1.00451
Pericytes1	Endothelial-5	PGF	FLT1	0.691678	0.624	0.549523	0.449491	0.002	0.0253333	106.64	12.5516	0.166996	4.15e-08	0.313795	3.35966
Pericytes1	Endothelial-5	PGF	NRP1	0.691678	0.324	0.549523	0.168087	0.012	0.0475	106.64	4.77847	0.166996	0.00056341	0.313795	2.5798
Pericytes2	Pericytes1	COL18A1	ITGB1	0.618534	0.791798	0.384035	0.620107	0.003	0.0225	53.1481	87.3789	2.47e-11	5.63e-08	1.22019	0.987526
Pericytes2	Pericytes1	COL12A1	ITGA1	0.104167	0.39459	0.0381571	0.194411	0.013	0.0484615	9.4922	54.1828	0.189426	7.55e-14	0.383438	1.32492
Pericytes2	Pericytes1	COL14A1	ITGB1	0.22306	0.791798	0.0899947	0.620107	0.013	0.0484615	17.9233	87.3789	2.97e-10	5.63e-08	1.92224	0.987526
Pericytes2	Pericytes1	COL14A1	ITGA1	0.22306	0.39459	0.0899947	0.194411	0.011	0.0484615	17.9233	54.1828	2.97e-10	7.55e-14	1.92224	1.32492
Pericytes2	Pericytes1	COL18A1	ITGA1	0.618534	0.39459	0.384035	0.194411	0.003	0.0225	53.1481	54.1828	2.47e-11	7.55e-14	1.22019	1.32492
Pericytes2	Pericytes1	COL6A2	ITGA1	0.537716	0.39459	0.283541	0.194411	0.014	0.0484615	41.4019	54.1828	3.83e-31	7.55e-14	1.65915	1.32492
Pericytes2	Pericytes1	JAG1	NOTCH3	0.386494	0.475515	0.173926	0.246185	0.003	0.0225	34.2803	73.0215	0.153699	0.000929712	0.245611	0.705395
Pericytes2	Pericytes1	PDGFA	PDGFRB	0.304957	0.563638	0.156204	0.352017	0.001	0.015	27.3524	88.2458	0.0198928	2.77e-05	0.639695	0.558055
Pericytes2	Pericytes1	PGF	NRP1	0.694325	0.290544	0.531878	0.130747	0.013	0.0484615	59.707	38.8718	0.000366929	0.00579374	0.840631	0.486527
Pericytes2	Endothelial-3	PGF	KDR	0.694325	0.555556	0.531878	0.425741	0.001	0.00816667	59.707	18.0883	0.000366929	0.203714	0.840631	0.549094
Pericytes2	Endothelial-3	COL18A1	ITGB1	0.618534	0.777778	0.384035	0.685422	0.001	0.00816667	53.1481	7.98835	2.47e-11	0.000350824	1.22019	1.28493
Pericytes2	Endothelial-3	COL12A1	ITGB1	0.104167	0.777778	0.0381571	0.685422	0.013	0.0438421	9.4922	7.98835	0.189426	0.000350824	0.383438	1.28493
Pericytes2	Endothelial-3	COL12A1	ITGA1	0.104167	0.291667	0.0381571	0.190911	0.015	0.0438421	9.4922	7.51121	0.189426	0.318557	0.383438	0.581853
Pericytes2	Endothelial-3	COL1A2	ITGB1	0.477371	0.777778	0.267244	0.685422	0.024	0.0453704	33.4958	7.98835	7.62e-39	0.000350824	4.07832	1.28493
Pericytes2	Endothelial-3	COL1A2	ITGA1	0.477371	0.291667	0.267244	0.190911	0.025	0.0453704	33.4958	7.51121	7.62e-39	0.318557	4.07832	0.581853
Pericytes2	Endothelial-3	COL14A1	ITGB1	0.22306	0.777778	0.0899947	0.685422	0.003	0.018375	17.9233	7.98835	2.97e-10	0.000350824	1.92224	1.28493
Pericytes2	Endothelial-3	COL1A1	ITGB1	0.261494	0.777778	0.134545	0.685422	0.031	0.0474687	20.323	7.98835	8.32e-11	0.000350824	2.42642	1.28493
Pericytes2	Endothelial-3	COL4A2	ITGB1	0.575431	0.777778	0.331529	0.685422	0.032	0.0475152	42.0886	7.98835	2.68e-42	0.000350824	2.35077	1.28493
Pericytes2	Endothelial-3	COL6A1	ITGB1	0.288075	0.777778	0.122421	0.685422	0.017	0.0438421	23.5744	7.98835	2.74e-09	0.000350824	0.908971	1.28493
Pericytes2	Endothelial-3	COL4A2	ITGA1	0.575431	0.291667	0.331529	0.190911	0.03	0.0474194	42.0886	7.51121	2.68e-42	0.318557	2.35077	0.581853
Pericytes2	Endothelial-3	COL5A2	ITGB1	0.204741	0.777778	0.0769419	0.685422	0.021	0.0453704	14.651	7.98835	1.32e-20	0.000350824	2.3234	1.28493
Pericytes2	Endothelial-3	COL5A2	ITGA1	0.204741	0.291667	0.0769419	0.190911	0.025	0.0453704	14.651	7.51121	1.32e-20	0.318557	2.3234	0.581853
Pericytes2	Endothelial-3	COL4A1	ITGA1	0.52658	0.291667	0.300094	0.190911	0.033	0.0475588	36.937	7.51121	5.89e-44	0.318557	2.75229	0.581853
Pericytes2	Endothelial-3	COL6A2	ITGB1	0.537716	0.777778	0.283541	0.685422	0.018	0.0441	41.4019	7.98835	3.83e-31	0.000350824	1.65915	1.28493
Pericytes2	Endothelial-3	COL6A1	ITGA1	0.288075	0.291667	0.122421	0.190911	0.028	0.0473103	23.5744	7.51121	2.74e-09	0.318557	0.908971	0.581853
Pericytes2	Endothelial-3	LAMC1	ITGB1	0.220905	0.777778	0.0838739	0.685422	0.034	0.0476	16.8873	7.98835	1.46e-09	0.000350824	1.23212	1.28493
Pericytes2	Endothelial-3	COL3A1	ITGA1	0.296336	0.291667	0.136879	0.190911	0.03	0.0474194	20.0098	7.51121	5.71e-20	0.318557	3.53683	0.581853
Pericytes2	Endothelial-3	COL14A1	ITGA1	0.22306	0.291667	0.0899947	0.190911	0.011	0.0414615	17.9233	7.51121	2.97e-10	0.318557	1.92224	0.581853
Pericytes2	Endothelial-3	COL18A1	ITGA1	0.618534	0.291667	0.384035	0.190911	0.005	0.0245	53.1481	7.51121	2.47e-11	0.318557	1.22019	0.581853
Pericytes2	Endothelial-3	LAMC1	ITGA6	0.220905	0.347222	0.0838739	0.238581	0.02	0.0453704	16.8873	3.99624	1.46e-09	3.81e-07	1.23212	2.51165
Pericytes2	Endothelial-3	COL6A2	ITGA1	0.537716	0.291667	0.283541	0.190911	0.017	0.0438421	41.4019	7.51121	3.83e-31	0.318557	1.65915	0.581853
Pericytes2	Endothelial-3	COL1A1	ITGA1	0.261494	0.291667	0.134545	0.190911	0.027	0.04725	20.323	7.51121	8.32e-11	0.318557	2.42642	0.581853
Pericytes2	Endothelial-3	JAG1	NOTCH4	0.386494	0.493056	0.173926	0.341965	0.002	0.014	34.2803	15.051	0.153699	0.324407	0.245611	0.357873
Pericytes2	Endothelial-3	PGF	FLT1	0.694325	0.611111	0.531878	0.557544	0.001	0.00816667	59.707	16.9679	0.000366929	0.000265014	0.840631	1.23055
Pericytes2	Endothelial-3	PGF	NRP1	0.694325	0.479167	0.531878	0.321628	0.001	0.00816667	59.707	10.5738	0.000366929	0.030134	0.840631	0.908981
Pericytes2	Endothelial-1	PGF	KDR	0.694325	0.506594	0.531878	0.322695	0.007	0.0378	59.707	45.7835	0.000366929	0.00344352	0.840631	0.854849
Pericytes2	Endothelial-1	JAG1	CD46	0.386494	0.285105	0.173926	0.15154	0.01	0.0385714	34.2803	12.9499	0.153699	0.0249142	0.245611	0.567669
Pericytes2	Endothelial-1	JAG1	NOTCH1	0.386494	0.119085	0.173926	0.0531226	0.022	0.046	34.2803	9.01193	0.153699	0.34625	0.245611	0.250995
Pericytes2	Endothelial-1	COL18A1	ITGB1	0.618534	0.782002	0.384035	0.662101	0.001	0.027	53.1481	40.9369	2.47e-11	8.88e-07	1.22019	1.06705
Pericytes2	Endothelial-1	COL12A1	ITGB1	0.104167	0.782002	0.0381571	0.662101	0.015	0.0459	9.4922	40.9369	0.189426	8.88e-07	0.383438	1.06705
Pericytes2	Endothelial-1	COL12A1	ITGA1	0.104167	0.398371	0.0381571	0.232441	0.012	0.0432	9.4922	27.0701	0.189426	0.000260986	0.383438	1.15651
Pericytes2	Endothelial-1	COL1A2	ITGA1	0.477371	0.398371	0.267244	0.232441	0.017	0.0459	33.4958	27.0701	7.62e-39	0.000260986	4.07832	1.15651
Pericytes2	Endothelial-1	COL14A1	ITGB1	0.22306	0.782002	0.0899947	0.662101	0.005	0.03	17.9233	40.9369	2.97e-10	8.88e-07	1.92224	1.06705
Pericytes2	Endothelial-1	COL6A1	ITGB1	0.288075	0.782002	0.122421	0.662101	0.021	0.046	23.5744	40.9369	2.74e-09	8.88e-07	0.908971	1.06705
Pericytes2	Endothelial-1	COL4A2	ITGA1	0.575431	0.398371	0.331529	0.232441	0.022	0.046	42.0886	27.0701	2.68e-42	0.000260986	2.35077	1.15651
Pericytes2	Endothelial-1	COL5A2	ITGB1	0.204741	0.782002	0.0769419	0.662101	0.023	0.046	14.651	40.9369	1.32e-20	8.88e-07	2.3234	1.06705
Pericytes2	Endothelial-1	COL5A2	ITGA1	0.204741	0.398371	0.0769419	0.232441	0.017	0.0459	14.651	27.0701	1.32e-20	0.000260986	2.3234	1.15651
Pericytes2	Endothelial-1	COL4A1	ITGA1	0.52658	0.398371	0.300094	0.232441	0.024	0.0462857	36.937	27.0701	5.89e-44	0.000260986	2.75229	1.15651
Pericytes2	Endothelial-1	COL6A2	ITGB1	0.537716	0.782002	0.283541	0.662101	0.019	0.046	41.4019	40.9369	3.83e-31	8.88e-07	1.65915	1.06705
Pericytes2	Endothelial-1	FN1	ITGB5	0.512931	0.152056	0.289279	0.0763358	0.023	0.046	35.632	11.8448	7.36e-38	0.0277333	2.59357	0.941436
Pericytes2	Endothelial-1	FN1	ITGA8	0.512931	0.108223	0.289279	0.0489971	0.026	0.0468	35.632	7.36853	7.36e-38	0.000415391	2.59357	1.57027
Pericytes2	Endothelial-1	COL6A1	ITGA1	0.288075	0.398371	0.122421	0.232441	0.016	0.0459	23.5744	27.0701	2.74e-09	0.000260986	0.908971	1.15651
Pericytes2	Endothelial-1	COL3A1	ITGA1	0.296336	0.398371	0.136879	0.232441	0.026	0.0468	20.0098	27.0701	5.71e-20	0.000260986	3.53683	1.15651
Pericytes2	Endothelial-1	COL14A1	ITGA1	0.22306	0.398371	0.0899947	0.232441	0.005	0.03	17.9233	27.0701	2.97e-10	0.000260986	1.92224	1.15651
Pericytes2	Endothelial-1	COL18A1	ITGA1	0.618534	0.398371	0.384035	0.232441	0.001	0.027	53.1481	27.0701	2.47e-11	0.000260986	1.22019	1.15651
Pericytes2	Endothelial-1	LAMC1	ITGA6	0.220905	0.469744	0.0838739	0.283692	0.016	0.0459	16.8873	34.141	1.46e-09	1.5e-22	1.23212	2.14576
Pericytes2	Endothelial-1	COL6A2	ITGA1	0.537716	0.398371	0.283541	0.232441	0.009	0.0385714	41.4019	27.0701	3.83e-31	0.000260986	1.65915	1.15651
Pericytes2	Endothelial-1	COL1A1	ITGA1	0.261494	0.398371	0.134545	0.232441	0.023	0.046	20.323	27.0701	8.32e-11	0.000260986	2.42642	1.15651
Pericytes2	Endothelial-1	JAG1	NOTCH4	0.386494	0.520171	0.173926	0.318606	0.002	0.027	34.2803	47.6902	0.153699	0.0436208	0.245611	0.3384
Pericytes2	Endothelial-1	NGF	NGFRAP1	0.248563	0.461598	0.10867	0.259776	0.003	0.027	17.5242	30.9642	2.4e-17	3.44e-12	3.1778	0.91049
Pericytes2	Endothelial-1	PGF	FLT1	0.694325	0.600078	0.531878	0.451798	0.002	0.027	59.707	54.3464	0.000366929	0.0468623	0.840631	0.686352
Pericytes2	Endothelial-1	PGF	NRP1	0.694325	0.497285	0.531878	0.303934	0.005	0.03	59.707	36.4211	0.000366929	5.48e-09	0.840631	1.29876
Pericytes2	Endothelial-1	PGF	NRP2	0.694325	0.209077	0.531878	0.101632	0.003	0.027	59.707	14.336	0.000366929	0.000328625	0.840631	1.17856
Pericytes2	Fibroblast	COL18A1	ITGB1	0.618534	0.805785	0.384035	0.575845	0.003	0.0207273	53.1481	11.5166	2.47e-11	0.00146952	1.22019	1.74208
Pericytes2	Fibroblast	COL12A1	ITGB1	0.104167	0.805785	0.0381571	0.575845	0.017	0.0349189	9.4922	11.5166	0.189426	0.00146952	0.383438	1.74208
Pericytes2	Fibroblast	COL12A1	ITGA1	0.104167	0.417355	0.0381571	0.164852	0.017	0.0349189	9.4922	8.09871	0.189426	0.0264507	0.383438	2.17606
Pericytes2	Fibroblast	COL1A2	ITGA1	0.477371	0.417355	0.267244	0.164852	0.03	0.0465306	33.4958	8.09871	7.62e-39	0.0264507	4.07832	2.17606
Pericytes2	Fibroblast	COL14A1	ITGB1	0.22306	0.805785	0.0899947	0.575845	0.016	0.0349189	17.9233	11.5166	2.97e-10	0.00146952	1.92224	1.74208
Pericytes2	Fibroblast	COL6A1	ITGB1	0.288075	0.805785	0.122421	0.575845	0.026	0.0449091	23.5744	11.5166	2.74e-09	0.00146952	0.908971	1.74208
Pericytes2	Fibroblast	COL5A2	ITGB1	0.204741	0.805785	0.0769419	0.575845	0.03	0.0465306	14.651	11.5166	1.32e-20	0.00146952	2.3234	1.74208
Pericytes2	Fibroblast	COL5A2	ITGA1	0.204741	0.417355	0.0769419	0.164852	0.027	0.0456	14.651	8.09871	1.32e-20	0.0264507	2.3234	2.17606
Pericytes2	Fibroblast	COL6A2	ITGB1	0.537716	0.805785	0.283541	0.575845	0.026	0.0449091	41.4019	11.5166	3.83e-31	0.00146952	1.65915	1.74208
Pericytes2	Fibroblast	COL6A1	ITGA1	0.288075	0.417355	0.122421	0.164852	0.03	0.0465306	23.5744	8.09871	2.74e-09	0.0264507	0.908971	2.17606
Pericytes2	Fibroblast	COL3A1	ITGA1	0.296336	0.417355	0.136879	0.164852	0.034	0.0496923	20.0098	8.09871	5.71e-20	0.0264507	3.53683	2.17606
Pericytes2	Fibroblast	COL14A1	ITGA1	0.22306	0.417355	0.0899947	0.164852	0.014	0.0349189	17.9233	8.09871	2.97e-10	0.0264507	1.92224	2.17606
Pericytes2	Fibroblast	COL18A1	ITGA1	0.618534	0.417355	0.384035	0.164852	0.007	0.0253333	53.1481	8.09871	2.47e-11	0.0264507	1.22019	2.17606
Pericytes2	Fibroblast	COL6A2	ITGA1	0.537716	0.417355	0.283541	0.164852	0.019	0.0370256	41.4019	8.09871	3.83e-31	0.0264507	1.65915	2.17606
Pericytes2	Fibroblast	JAG1	NOTCH3	0.386494	0.318182	0.173926	0.133272	0.022	0.0407805	34.2803	5.67661	0.153699	0.0556731	0.245611	1.72409
Pericytes2	Fibroblast	PDGFA	PDGFRB	0.304957	0.450413	0.156204	0.213667	0.005	0.0223529	27.3524	10.2752	0.0198928	0.353926	0.639695	0.626328
Pericytes2	Fibroblast	PGF	NRP1	0.694325	0.268595	0.531878	0.0837898	0.026	0.0449091	59.707	4.77532	0.000366929	0.59706	0.840631	0.416709
Pericytes2	Endothelial-2	COL18A1	ITGB1	0.618534	0.656516	0.384035	0.403122	0.012	0.03975	53.1481	13.2876	2.47e-11	0.0164525	1.22019	0.51323
Pericytes2	Endothelial-2	COL18A1	ITGA10	0.618534	0.149817	0.384035	0.0625547	0.001	0.0176667	53.1481	5.49586	2.47e-11	4.14e-06	1.22019	2.17731
Pericytes2	Endothelial-2	COL1A2	ITGA10	0.477371	0.149817	0.267244	0.0625547	0.008	0.0353333	33.4958	5.49586	7.62e-39	4.14e-06	4.07832	2.17731
Pericytes2	Endothelial-2	COL14A1	ITGB1	0.22306	0.656516	0.0899947	0.403122	0.019	0.046087	17.9233	13.2876	2.97e-10	0.0164525	1.92224	0.51323
Pericytes2	Endothelial-2	COL14A1	ITGA10	0.22306	0.149817	0.0899947	0.0625547	0.001	0.0176667	17.9233	5.49586	2.97e-10	4.14e-06	1.92224	2.17731
Pericytes2	Endothelial-2	COL12A1	ITGA10	0.104167	0.149817	0.0381571	0.0625547	0.005	0.0353333	9.4922	5.49586	0.189426	4.14e-06	0.383438	2.17731
Pericytes2	Endothelial-2	COL6A1	ITGA10	0.288075	0.149817	0.122421	0.0625547	0.006	0.0353333	23.5744	5.49586	2.74e-09	4.14e-06	0.908971	2.17731
Pericytes2	Endothelial-2	COL3A1	ITGA10	0.296336	0.149817	0.136879	0.0625547	0.008	0.0353333	20.0098	5.49586	5.71e-20	4.14e-06	3.53683	2.17731
Pericytes2	Endothelial-2	COL1A1	ITGA10	0.261494	0.149817	0.134545	0.0625547	0.009	0.0353333	20.323	5.49586	8.32e-11	4.14e-06	2.42642	2.17731
Pericytes2	Endothelial-2	COL4A1	ITGA10	0.52658	0.149817	0.300094	0.0625547	0.01	0.0353333	36.937	5.49586	5.89e-44	4.14e-06	2.75229	2.17731
Pericytes2	Endothelial-2	COL6A2	ITGA10	0.537716	0.149817	0.283541	0.0625547	0.001	0.0176667	41.4019	5.49586	3.83e-31	4.14e-06	1.65915	2.17731
Pericytes2	Endothelial-2	FN1	ITGA10	0.512931	0.149817	0.289279	0.0625547	0.01	0.0353333	35.632	5.49586	7.36e-38	4.14e-06	2.59357	2.17731
Pericytes2	Endothelial-2	LAMC1	ITGA6	0.220905	0.510353	0.0838739	0.28505	0.016	0.046087	16.8873	21.0492	1.46e-09	4.45e-10	1.23212	1.68654
Pericytes2	Endothelial-2	COL5A2	ITGA10	0.204741	0.149817	0.0769419	0.0625547	0.005	0.0353333	14.651	5.49586	1.32e-20	4.14e-06	2.3234	2.17731
Pericytes2	Endothelial-2	COL4A2	ITGA10	0.575431	0.149817	0.331529	0.0625547	0.002	0.0265	42.0886	5.49586	2.68e-42	4.14e-06	2.35077	2.17731
Pericytes2	Endothelial-2	NGF	NGFRAP1	0.248563	0.394641	0.10867	0.183456	0.015	0.046087	17.5242	13.335	2.4e-17	0.0222293	3.1778	0.425601
Pericytes2	Endothelial-2	PGF	NRP2	0.694325	0.214373	0.531878	0.0956969	0.007	0.0353333	59.707	7.53726	0.000366929	0.00741671	0.840631	1.01969
Pericytes2	Endothelial-5	PGF	KDR	0.694325	0.328	0.531878	0.171954	0.01	0.048	59.707	6.26118	0.000366929	0.00210271	0.840631	2.83963
Pericytes2	Endothelial-5	JAG1	CD46	0.386494	0.38	0.173926	0.19031	0.005	0.04	34.2803	9.1622	0.153699	0.819339	0.245611	0.0846143
Pericytes2	Endothelial-5	COL18A1	ITGB1	0.618534	0.764	0.384035	0.646239	0.002	0.032	53.1481	12.4606	2.47e-11	8.24e-08	1.22019	1.35863
Pericytes2	Endothelial-5	COL14A1	ITGB1	0.22306	0.764	0.0899947	0.646239	0.007	0.048	17.9233	12.4606	2.97e-10	8.24e-08	1.92224	1.35863
Pericytes2	Endothelial-5	JAG1	NOTCH4	0.386494	0.564	0.173926	0.348466	0.002	0.032	34.2803	16.6572	0.153699	0.0494352	0.245611	0.893414
Pericytes2	Endothelial-5	NGF	NGFRAP1	0.248563	0.52	0.10867	0.292213	0.001	0.032	17.5242	11.2561	2.4e-17	0.00266809	3.1778	1.00451
Pericytes2	Endothelial-5	PGF	FLT1	0.694325	0.624	0.531878	0.449491	0.004	0.0384	59.707	12.5516	0.000366929	4.15e-08	0.840631	3.35966
Pericytes2	Endothelial-5	PGF	NRP1	0.694325	0.324	0.531878	0.168087	0.012	0.048	59.707	4.77847	0.000366929	0.00056341	0.840631	2.5798
Endothelial-3	Mono-2	DLL4	NOTCH2	0.277778	0.180946	0.179814	0.0684901	0.005	0.03	5.89956	10.1583	0.17654	0.158264	0.94366	0.298976
Endothelial-3	Mono-2	JAM3	ITGB2	0.145833	0.662783	0.0796182	0.376893	0.001	0.012	3.05043	25.1089	0.841234	0.200802	0.135874	0.270753
Endothelial-3	Mono-3	DLL4	NOTCH2	0.277778	0.134918	0.179814	0.0604175	0.006	0.046	5.89956	9.93305	0.17654	0.558595	0.94366	0.120574
Endothelial-3	Mono-3	JAM3	ITGB2	0.145833	0.569533	0.0796182	0.352071	0.004	0.046	3.05043	33.5233	0.841234	0.908189	0.135874	0.0248657
Endothelial-3	Mono-1	DLL4	NOTCH2	0.277778	0.154364	0.179814	0.0590441	0.006	0.0375	5.89956	12.9788	0.17654	0.611195	0.94366	0.0897904
Endothelial-3	Pericytes1	DLL4	NOTCH3	0.277778	0.475515	0.179814	0.246185	0.003	0.033	5.89956	73.0215	0.17654	0.000929712	0.94366	0.705395
Endothelial-3	Pericytes1	PDGFD	PDGFRB	0.458333	0.563638	0.323152	0.352017	0.001	0.033	7.73446	88.2458	1.18e-06	2.77e-05	2.04412	0.558055
Endothelial-3	Pericytes2	VWF	ITGAV	0.590278	0.225216	0.603376	0.0863144	0.011	0.04675	4.51506	14.9562	1.64e-14	7.41e-09	6.70063	1.28267
Endothelial-3	Pericytes2	DLL4	NOTCH3	0.277778	0.524784	0.179814	0.267612	0.002	0.0226667	5.89956	46.0749	0.17654	0.0146943	0.94366	0.430506
Endothelial-3	Pericytes2	PDGFD	PDGFRB	0.458333	0.580819	0.323152	0.339887	0.002	0.0226667	7.73446	49.6702	1.18e-06	5.4e-06	2.04412	0.758996
Endothelial-3	Endothelial-1	DLL4	NOTCH4	0.277778	0.520171	0.179814	0.318606	0.002	0.044	5.89956	47.6902	0.17654	0.0436208	0.94366	0.3384
Endothelial-3	Fibroblast	DLL4	NOTCH3	0.277778	0.318182	0.179814	0.133272	0.011	0.0396	5.89956	5.67661	0.17654	0.0556731	0.94366	1.72409
Endothelial-3	Fibroblast	PDGFD	PDGFRB	0.458333	0.450413	0.323152	0.213667	0.01	0.0396	7.73446	10.2752	1.18e-06	0.353926	2.04412	0.626328
Endothelial-3	Endothelial-2	COL4A1	ITGA10	0.541667	0.149817	0.460628	0.0625547	0.004	0.0238889	9.42282	5.49586	7.09e-08	4.14e-06	1.91216	2.17731
Endothelial-3	Endothelial-2	COL4A2	ITGA10	0.451389	0.149817	0.341498	0.0625547	0.002	0.0215	7.8635	5.49586	0.00173912	4.14e-06	1.36811	2.17731
Endothelial-3	Endothelial-5	DLL4	NOTCH4	0.277778	0.564	0.179814	0.348466	0.002	0.0144	5.89956	16.6572	0.17654	0.0494352	0.94366	0.893414
Endothelial-1	Mono-2	JAG2	NOTCH2	0.150892	0.180946	0.0698747	0.0684901	0.002	0.027	11.0424	10.1583	1.28e-07	0.158264	1.96533	0.298976
Endothelial-1	Mono-2	DLL1	NOTCH2	0.223429	0.180946	0.121096	0.0684901	0.001	0.027	17.7553	10.1583	0.103149	0.158264	0.547453	0.298976
Endothelial-1	Mono-2	JAG1	NOTCH2	0.294414	0.180946	0.154854	0.0684901	0.003	0.027	16.7861	10.1583	5.02e-23	0.158264	3.06832	0.298976
Endothelial-1	Mono-3	JAG2	NOTCH2	0.150892	0.134918	0.0698747	0.0604175	0.003	0.042	11.0424	9.93305	1.28e-07	0.558595	1.96533	0.120574
Endothelial-1	Mono-3	DLL1	NOTCH2	0.223429	0.134918	0.121096	0.0604175	0.002	0.042	17.7553	9.93305	0.103149	0.558595	0.547453	0.120574
Endothelial-1	Mono-1	JAG2	NOTCH2	0.150892	0.154364	0.0698747	0.0590441	0.005	0.0483333	11.0424	12.9788	1.28e-07	0.611195	1.96533	0.0897904
Endothelial-1	Mono-1	DLL1	NOTCH2	0.223429	0.154364	0.121096	0.0590441	0.002	0.029	17.7553	12.9788	0.103149	0.611195	0.547453	0.0897904
Endothelial-1	Pericytes1	JAG2	NOTCH3	0.150892	0.475515	0.0698747	0.246185	0.006	0.0218182	11.0424	73.0215	1.28e-07	0.000929712	1.96533	0.705395
Endothelial-1	Pericytes1	COL4A2	ITGB1	0.633049	0.791798	0.481834	0.620107	0.008	0.0228571	44.097	87.3789	1.5e-49	5.63e-08	2.6	0.987526
Endothelial-1	Pericytes1	COL4A1	ITGB1	0.714507	0.791798	0.654393	0.620107	0.008	0.0228571	52.4195	87.3789	5.78e-62	5.63e-08	2.86377	0.987526
Endothelial-1	Pericytes1	COL15A1	ITGB1	0.285493	0.791798	0.15626	0.620107	0.007	0.0228571	22.1979	87.3789	2.06e-09	5.63e-08	1.94999	0.987526
Endothelial-1	Pericytes1	COL4A2	ITGA1	0.633049	0.39459	0.481834	0.194411	0.005	0.0218182	44.097	54.1828	1.5e-49	7.55e-14	2.6	1.32492
Endothelial-1	Pericytes1	COL4A1	ITGA1	0.714507	0.39459	0.654393	0.194411	0.002	0.02	52.4195	54.1828	5.78e-62	7.55e-14	2.86377	1.32492
Endothelial-1	Pericytes1	LAMC1	ITGB1	0.318852	0.791798	0.168578	0.620107	0.004	0.0218182	20.7385	87.3789	1.04e-21	5.63e-08	3.27171	0.987526
Endothelial-1	Pericytes1	LAMC1	ITGAV	0.318852	0.150398	0.168578	0.0584816	0.006	0.0218182	20.7385	16.0278	1.04e-21	8.5e-08	3.27171	1.5288
Endothelial-1	Pericytes1	VWF	ITGAV	0.798293	0.150398	0.830842	0.0584816	0.015	0.0375	57.3378	16.0278	3.49e-24	8.5e-08	3.82176	1.5288
Endothelial-1	Pericytes1	COL15A1	ITGA1	0.285493	0.39459	0.15626	0.194411	0.001	0.02	22.1979	54.1828	2.06e-09	7.55e-14	1.94999	1.32492
Endothelial-1	Pericytes1	DLL1	NOTCH3	0.223429	0.475515	0.121096	0.246185	0.005	0.0218182	17.7553	73.0215	0.103149	0.000929712	0.547453	0.705395
Endothelial-1	Pericytes1	DLL4	NOTCH3	0.283165	0.475515	0.145993	0.246185	0.005	0.0218182	23.4107	73.0215	5.68e-05	0.000929712	1.04419	0.705395
Endothelial-1	Pericytes1	JAG1	NOTCH3	0.294414	0.475515	0.154854	0.246185	0.009	0.024	16.7861	73.0215	5.02e-23	0.000929712	3.06832	0.705395
Endothelial-1	Pericytes1	PDGFB	ITGAV	0.119085	0.150398	0.0494945	0.0584816	0.016	0.0376471	9.00994	16.0278	0.349142	8.5e-08	0.262411	1.5288
Endothelial-1	Pericytes1	PDGFB	PDGFRB	0.119085	0.563638	0.0494945	0.352017	0.002	0.02	9.00994	88.2458	0.349142	2.77e-05	0.262411	0.558055
Endothelial-1	Pericytes1	PDGFD	PDGFRB	0.428627	0.563638	0.26027	0.352017	0.002	0.02	32.8642	88.2458	1.13e-06	2.77e-05	1.78663	0.558055
Endothelial-1	Pericytes2	JAG2	NOTCH3	0.150892	0.524784	0.0698747	0.267612	0.004	0.019	11.0424	46.0749	1.28e-07	0.0146943	1.96533	0.430506
Endothelial-1	Pericytes2	COL4A2	ITGB1	0.633049	0.792026	0.481834	0.560562	0.024	0.0470476	44.097	44.1963	1.5e-49	0.00451525	2.6	0.514723
Endothelial-1	Pericytes2	COL4A1	ITGB1	0.714507	0.792026	0.654393	0.560562	0.016	0.0337778	52.4195	44.1963	5.78e-62	0.00451525	2.86377	0.514723
Endothelial-1	Pericytes2	COL15A1	ITGB1	0.285493	0.792026	0.15626	0.560562	0.008	0.0228	22.1979	44.1963	2.06e-09	0.00451525	1.94999	0.514723
Endothelial-1	Pericytes2	COL4A2	ITGA1	0.633049	0.380388	0.481834	0.178967	0.009	0.0228	44.097	25.5694	1.5e-49	4.06e-19	2.6	1.71908
Endothelial-1	Pericytes2	COL4A1	ITGA1	0.714507	0.380388	0.654393	0.178967	0.007	0.0228	52.4195	25.5694	5.78e-62	4.06e-19	2.86377	1.71908
Endothelial-1	Pericytes2	THBS1	ITGAV	0.228084	0.225216	0.13798	0.0863144	0.026	0.0470476	6.19094	14.9562	1.57e-06	7.41e-09	2.28157	1.28267
Endothelial-1	Pericytes2	LAMC1	ITGB1	0.318852	0.792026	0.168578	0.560562	0.011	0.026125	20.7385	44.1963	1.04e-21	0.00451525	3.27171	0.514723
Endothelial-1	Pericytes2	LAMC1	ITGAV	0.318852	0.225216	0.168578	0.0863144	0.001	0.0126667	20.7385	14.9562	1.04e-21	7.41e-09	3.27171	1.28267
Endothelial-1	Pericytes2	VWF	ITGAV	0.798293	0.225216	0.830842	0.0863144	0.001	0.0126667	57.3378	14.9562	3.49e-24	7.41e-09	3.82176	1.28267
Endothelial-1	Pericytes2	COL15A1	ITGA1	0.285493	0.380388	0.15626	0.178967	0.004	0.019	22.1979	25.5694	2.06e-09	4.06e-19	1.94999	1.71908
Endothelial-1	Pericytes2	DLL1	NOTCH3	0.223429	0.524784	0.121096	0.267612	0.005	0.019	17.7553	46.0749	0.103149	0.0146943	0.547453	0.430506
Endothelial-1	Pericytes2	DLL4	NOTCH3	0.283165	0.524784	0.145993	0.267612	0.003	0.019	23.4107	46.0749	5.68e-05	0.0146943	1.04419	0.430506
Endothelial-1	Pericytes2	JAG1	NOTCH3	0.294414	0.524784	0.154854	0.267612	0.005	0.019	16.7861	46.0749	5.02e-23	0.0146943	3.06832	0.430506
Endothelial-1	Pericytes2	PDGFB	ITGAV	0.119085	0.225216	0.0494945	0.0863144	0.005	0.019	9.00994	14.9562	0.349142	7.41e-09	0.262411	1.28267
Endothelial-1	Pericytes2	PDGFB	PDGFRB	0.119085	0.580819	0.0494945	0.339887	0.004	0.019	9.00994	49.6702	0.349142	5.4e-06	0.262411	0.758996
Endothelial-1	Pericytes2	PDGFD	PDGFRB	0.428627	0.580819	0.26027	0.339887	0.008	0.0228	32.8642	49.6702	1.13e-06	5.4e-06	1.78663	0.758996
Endothelial-1	Endothelial-3	DLL4	NOTCH4	0.283165	0.493056	0.145993	0.341965	0.004	0.0191111	23.4107	15.051	5.68e-05	0.324407	1.04419	0.357873
Endothelial-1	Endothelial-3	JAG2	NOTCH4	0.150892	0.493056	0.0698747	0.341965	0.011	0.0295625	11.0424	15.051	1.28e-07	0.324407	1.96533	0.357873
Endothelial-1	Endothelial-3	COL4A2	ITGB1	0.633049	0.777778	0.481834	0.685422	0.003	0.016125	44.097	7.98835	1.5e-49	0.000350824	2.6	1.28493
Endothelial-1	Endothelial-3	COL4A1	ITGB1	0.714507	0.777778	0.654393	0.685422	0.001	0.01075	52.4195	7.98835	5.78e-62	0.000350824	2.86377	1.28493
Endothelial-1	Endothelial-3	COL8A1	ITGB1	0.141971	0.777778	0.0759637	0.685422	0.028	0.0461852	9.21246	7.98835	2.05e-06	0.000350824	4.35905	1.28493
Endothelial-1	Endothelial-3	COL8A1	ITGA1	0.141971	0.291667	0.0759637	0.190911	0.027	0.0461852	9.21246	7.51121	2.05e-06	0.318557	4.35905	0.581853
Endothelial-1	Endothelial-3	COL15A1	ITGB1	0.285493	0.777778	0.15626	0.685422	0.001	0.01075	22.1979	7.98835	2.06e-09	0.000350824	1.94999	1.28493
Endothelial-1	Endothelial-3	COL4A2	ITGA1	0.633049	0.291667	0.481834	0.190911	0.007	0.0250833	44.097	7.51121	1.5e-49	0.318557	2.6	0.581853
Endothelial-1	Endothelial-3	COL4A1	ITGA1	0.714507	0.291667	0.654393	0.190911	0.005	0.0215	52.4195	7.51121	5.78e-62	0.318557	2.86377	0.581853
Endothelial-1	Endothelial-3	LAMC1	ITGB1	0.318852	0.777778	0.168578	0.685422	0.001	0.01075	20.7385	7.98835	1.04e-21	0.000350824	3.27171	1.28493
Endothelial-1	Endothelial-3	COL18A1	ITGA1	0.315749	0.291667	0.160051	0.190911	0.032	0.0491429	17.5835	7.51121	6.93e-18	0.318557	1.97647	0.581853
Endothelial-1	Endothelial-3	LAMC1	ITGA6	0.318852	0.347222	0.168578	0.238581	0.001	0.01075	20.7385	3.99624	1.04e-21	3.81e-07	3.27171	2.51165
Endothelial-1	Endothelial-3	COL15A1	ITGA1	0.285493	0.291667	0.15626	0.190911	0.003	0.016125	22.1979	7.51121	2.06e-09	0.318557	1.94999	0.581853
Endothelial-1	Endothelial-3	JAG1	NOTCH4	0.294414	0.493056	0.154854	0.341965	0.003	0.016125	16.7861	15.051	5.02e-23	0.324407	3.06832	0.357873
Endothelial-1	Endothelial-3	DLL1	NOTCH4	0.223429	0.493056	0.121096	0.341965	0.003	0.016125	17.7553	15.051	0.103149	0.324407	0.547453	0.357873
Endothelial-1	Endothelial-3	PDGFB	S1PR1	0.119085	0.354167	0.0494945	0.228018	0.011	0.0295625	9.00994	6.03916	0.349142	0.00206702	0.262411	1.48878
Endothelial-1	Fibroblast	JAG2	NOTCH3	0.150892	0.318182	0.0698747	0.133272	0.016	0.0393846	11.0424	5.67661	1.28e-07	0.0556731	1.96533	1.72409
Endothelial-1	Fibroblast	COL4A2	ITGB1	0.633049	0.805785	0.481834	0.575845	0.017	0.0397241	44.097	11.5166	1.5e-49	0.00146952	2.6	1.74208
Endothelial-1	Fibroblast	COL4A1	ITGB1	0.714507	0.805785	0.654393	0.575845	0.012	0.03328	52.4195	11.5166	5.78e-62	0.00146952	2.86377	1.74208
Endothelial-1	Fibroblast	COL15A1	ITGB1	0.285493	0.805785	0.15626	0.575845	0.008	0.0301176	22.1979	11.5166	2.06e-09	0.00146952	1.94999	1.74208
Endothelial-1	Fibroblast	COL4A2	ITGA1	0.633049	0.417355	0.481834	0.164852	0.018	0.0397241	44.097	8.09871	1.5e-49	0.0264507	2.6	2.17606
Endothelial-1	Fibroblast	COL4A1	ITGA1	0.714507	0.417355	0.654393	0.164852	0.011	0.03328	52.4195	8.09871	5.78e-62	0.0264507	2.86377	2.17606
Endothelial-1	Fibroblast	LAMC1	ITGB1	0.318852	0.805785	0.168578	0.575845	0.005	0.0213333	20.7385	11.5166	1.04e-21	0.00146952	3.27171	1.74208
Endothelial-1	Fibroblast	COL15A1	ITGA1	0.285493	0.417355	0.15626	0.164852	0.004	0.0196923	22.1979	8.09871	2.06e-09	0.0264507	1.94999	2.17606
Endothelial-1	Fibroblast	DLL1	NOTCH3	0.223429	0.318182	0.121096	0.133272	0.013	0.03328	17.7553	5.67661	0.103149	0.0556731	0.547453	1.72409
Endothelial-1	Fibroblast	DLL4	NOTCH3	0.283165	0.318182	0.145993	0.133272	0.012	0.03328	23.4107	5.67661	5.68e-05	0.0556731	1.04419	1.72409
Endothelial-1	Fibroblast	JAG1	NOTCH3	0.294414	0.318182	0.154854	0.133272	0.022	0.044	16.7861	5.67661	5.02e-23	0.0556731	3.06832	1.72409
Endothelial-1	Fibroblast	PDGFB	PDGFRB	0.119085	0.450413	0.0494945	0.213667	0.018	0.0397241	9.00994	10.2752	0.349142	0.353926	0.262411	0.626328
Endothelial-1	Fibroblast	PDGFD	PDGFRB	0.428627	0.450413	0.26027	0.213667	0.012	0.03328	32.8642	10.2752	1.13e-06	0.353926	1.78663	0.626328
Endothelial-1	Endothelial-2	SEMA3F	NRP2	0.211792	0.214373	0.100396	0.0956969	0.009	0.0346154	15.761	7.53726	6.02e-10	0.00741671	1.95412	1.01969
Endothelial-1	Endothelial-2	COL18A1	ITGA10	0.315749	0.149817	0.160051	0.0625547	0.005	0.0277778	17.5835	5.49586	6.93e-18	4.14e-06	1.97647	2.17731
Endothelial-1	Endothelial-2	COL15A1	ITGB1	0.285493	0.656516	0.15626	0.403122	0.008	0.0346154	22.1979	13.2876	2.06e-09	0.0164525	1.94999	0.51323
Endothelial-1	Endothelial-2	COL15A1	ITGA10	0.285493	0.149817	0.15626	0.0625547	0.001	0.0125	22.1979	5.49586	2.06e-09	4.14e-06	1.94999	2.17731
Endothelial-1	Endothelial-2	COL4A1	ITGA10	0.714507	0.149817	0.654393	0.0625547	0.001	0.0125	52.4195	5.49586	5.78e-62	4.14e-06	2.86377	2.17731
Endothelial-1	Endothelial-2	FN1	ITGA10	0.346005	0.149817	0.251614	0.0625547	0.01	0.0357143	26.2145	5.49586	0.055439	4.14e-06	0.599094	2.17731
Endothelial-1	Endothelial-2	LAMC1	ITGA6	0.318852	0.510353	0.168578	0.28505	0.001	0.0125	20.7385	21.0492	1.04e-21	4.45e-10	3.27171	1.68654
Endothelial-1	Endothelial-2	COL8A1	ITGA10	0.141971	0.149817	0.0759637	0.0625547	0.003	0.025	9.21246	5.49586	2.05e-06	4.14e-06	4.35905	2.17731
Endothelial-1	Endothelial-2	COL4A2	ITGA10	0.633049	0.149817	0.481834	0.0625547	0.001	0.0125	44.097	5.49586	1.5e-49	4.14e-06	2.6	2.17731
Endothelial-1	Endothelial-5	DLL4	NOTCH4	0.283165	0.564	0.145993	0.348466	0.002	0.0188571	23.4107	16.6572	5.68e-05	0.0494352	1.04419	0.893414
Endothelial-1	Endothelial-5	JAG1	CD46	0.294414	0.38	0.154854	0.19031	0.006	0.0264	16.7861	9.1622	5.02e-23	0.819339	3.06832	0.0846143
Endothelial-1	Endothelial-5	JAG2	NOTCH4	0.150892	0.564	0.0698747	0.348466	0.008	0.0282857	11.0424	16.6572	1.28e-07	0.0494352	1.96533	0.893414
Endothelial-1	Endothelial-5	COL4A2	ITGB1	0.633049	0.764	0.481834	0.646239	0.005	0.0244444	44.097	12.4606	1.5e-49	8.24e-08	2.6	1.35863
Endothelial-1	Endothelial-5	COL4A1	ITGB1	0.714507	0.764	0.654393	0.646239	0.004	0.022	52.4195	12.4606	5.78e-62	8.24e-08	2.86377	1.35863
Endothelial-1	Endothelial-5	COL8A1	ITGB1	0.141971	0.764	0.0759637	0.646239	0.033	0.0498667	9.21246	12.4606	2.05e-06	8.24e-08	4.35905	1.35863
Endothelial-1	Endothelial-5	COL15A1	ITGB1	0.285493	0.764	0.15626	0.646239	0.003	0.0188571	22.1979	12.4606	2.06e-09	8.24e-08	1.94999	1.35863
Endothelial-1	Endothelial-5	FN1	ITGA5	0.346005	0.26	0.251614	0.122926	0.033	0.0498667	26.2145	5.38337	0.055439	0.0859484	0.599094	0.983864
Endothelial-1	Endothelial-5	LAMC1	ITGB1	0.318852	0.764	0.168578	0.646239	0.001	0.0146667	20.7385	12.4606	1.04e-21	8.24e-08	3.27171	1.35863
Endothelial-1	Endothelial-5	LAMC1	ITGA6	0.318852	0.244	0.168578	0.124413	0.019	0.038	20.7385	5.02056	1.04e-21	0.0288227	3.27171	1.30491
Endothelial-1	Endothelial-5	JAG1	NOTCH4	0.294414	0.564	0.154854	0.348466	0.003	0.0188571	16.7861	16.6572	5.02e-23	0.0494352	3.06832	0.893414
Endothelial-1	Endothelial-5	DLL1	NOTCH4	0.223429	0.564	0.121096	0.348466	0.003	0.0188571	17.7553	16.6572	0.103149	0.0494352	0.547453	0.893414
Endothelial-1	Endothelial-5	PDGFB	S1PR1	0.119085	0.588	0.0494945	0.366921	0.001	0.0146667	9.00994	15.2909	0.349142	4.33e-06	0.262411	1.49407
Endothelial-1	CD4 naive	PODXL	SELL	0.484484	0.161493	0.297737	0.085837	0.002	0.036	46.3162	16.6365	0.0241339	0.979003	0.41783	0.00553341
Endothelial-1	Proliferation T	CD200	CD200R1	0.166796	0.106273	0.0683001	0.0327608	0.002	0.048	13.1106	5.93624	0.0113377	0.228004	0.715084	1.01821
Endothelial-1	Mature_B	PODXL	SELL	0.484484	0.244718	0.297737	0.124966	0.001	0.019	46.3162	16.9288	0.0241339	0.628829	0.41783	0.132616
Fibroblast	Pericytes1	COL18A1	ITGB1	0.495868	0.791798	0.245732	0.620107	0.015	0.0251351	10.5425	87.3789	0.018777	5.63e-08	1.43049	0.987526
Fibroblast	Pericytes1	COL1A2	ITGB1	0.834711	0.791798	1.05828	0.620107	0.003	0.0103333	23.6579	87.3789	0.023961	5.63e-08	1.8678	0.987526
Fibroblast	Pericytes1	COL1A2	ITGA1	0.834711	0.39459	1.05828	0.194411	0.004	0.0103333	23.6579	54.1828	0.023961	7.55e-14	1.8678	1.32492
Fibroblast	Pericytes1	THY1	ITGAV	0.578512	0.150398	0.391945	0.0584816	0.017	0.0277368	12.8945	16.0278	0.00132143	8.5e-08	2.755	1.5288
Fibroblast	Pericytes1	COL5A1	ITGB1	0.359504	0.791798	0.117413	0.620107	0.002	0.00953846	9.00218	87.3789	0.083731	5.63e-08	1.69715	0.987526
Fibroblast	Pericytes1	COL1A1	ITGB1	0.805785	0.791798	1.09978	0.620107	0.002	0.00953846	21.808	87.3789	0.0326703	5.63e-08	2.24894	0.987526
Fibroblast	Pericytes1	FN1	ITGB1	0.780992	0.791798	0.836594	0.620107	0.005	0.0106897	20.2117	87.3789	0.0036905	5.63e-08	2.19814	0.987526
Fibroblast	Pericytes1	COL4A2	ITGB1	0.690083	0.791798	0.428939	0.620107	0.028	0.0385778	15.4014	87.3789	0.00142146	5.63e-08	2.02824	0.987526
Fibroblast	Pericytes1	COL6A3	ITGB1	0.533058	0.791798	0.255084	0.620107	0.001	0.00953846	14.2794	87.3789	0.672149	5.63e-08	0.256136	0.987526
Fibroblast	Pericytes1	COL6A3	ITGA1	0.533058	0.39459	0.255084	0.194411	0.001	0.00953846	14.2794	54.1828	0.672149	7.55e-14	0.256136	1.32492
Fibroblast	Pericytes1	COL6A1	ITGB1	0.5	0.791798	0.229473	0.620107	0.004	0.0103333	13.1881	87.3789	0.868483	5.63e-08	0.135062	0.987526
Fibroblast	Pericytes1	COL8A1	ITGB1	0.322314	0.791798	0.14137	0.620107	0.002	0.00953846	7.57309	87.3789	0.258144	5.63e-08	1.30704	0.987526
Fibroblast	Pericytes1	COL8A1	ITGA1	0.322314	0.39459	0.14137	0.194411	0.001	0.00953846	7.57309	54.1828	0.258144	7.55e-14	1.30704	1.32492
Fibroblast	Pericytes1	COL15A1	ITGB1	0.206612	0.791798	0.0702951	0.620107	0.023	0.0331628	4.40779	87.3789	0.0589907	5.63e-08	3.10486	0.987526
Fibroblast	Pericytes1	COL4A2	ITGA1	0.690083	0.39459	0.428939	0.194411	0.01	0.0177143	15.4014	54.1828	0.00142146	7.55e-14	2.02824	1.32492
Fibroblast	Pericytes1	COL3A1	ITGB1	0.805785	0.791798	0.785231	0.620107	0.005	0.0106897	20.6552	87.3789	1.83e-05	5.63e-08	2.95217	0.987526
Fibroblast	Pericytes1	COL5A2	ITGB1	0.438017	0.791798	0.185801	0.620107	0.004	0.0103333	10.438	87.3789	0.00738664	5.63e-08	2.47952	0.987526
Fibroblast	Pericytes1	COL5A2	ITGA1	0.438017	0.39459	0.185801	0.194411	0.004	0.0103333	10.438	54.1828	0.00738664	7.55e-14	2.47952	1.32492
Fibroblast	Pericytes1	COL5A1	ITGA1	0.359504	0.39459	0.117413	0.194411	0.001	0.00953846	9.00218	54.1828	0.083731	7.55e-14	1.69715	1.32492
Fibroblast	Pericytes1	COL4A1	ITGA1	0.64876	0.39459	0.403008	0.194411	0.019	0.02945	14.1836	54.1828	0.030065	7.55e-14	1.33132	1.32492
Fibroblast	Pericytes1	FN1	ITGAV	0.780992	0.150398	0.836594	0.0584816	0.005	0.0106897	20.2117	16.0278	0.0036905	8.5e-08	2.19814	1.5288
Fibroblast	Pericytes1	COL6A1	ITGA1	0.5	0.39459	0.229473	0.194411	0.006	0.012	13.1881	54.1828	0.868483	7.55e-14	0.135062	1.32492
Fibroblast	Pericytes1	COL3A1	ITGA1	0.805785	0.39459	0.785231	0.194411	0.001	0.00953846	20.6552	54.1828	1.83e-05	7.55e-14	2.95217	1.32492
Fibroblast	Pericytes1	COL18A1	ITGA1	0.495868	0.39459	0.245732	0.194411	0.011	0.0189444	10.5425	54.1828	0.018777	7.55e-14	1.43049	1.32492
Fibroblast	Pericytes1	COL1A1	ITGA1	0.805785	0.39459	1.09978	0.194411	0.002	0.00953846	21.808	54.1828	0.0326703	7.55e-14	2.24894	1.32492
Fibroblast	Pericytes1	COL15A1	ITGA1	0.206612	0.39459	0.0702951	0.194411	0.024	0.0338182	4.40779	54.1828	0.0589907	7.55e-14	3.10486	1.32492
Fibroblast	Pericytes1	JAG1	NOTCH3	0.214876	0.475515	0.0758979	0.246185	0.023	0.0331628	3.36222	73.0215	0.282951	0.000929712	1.3995	0.705395
Fibroblast	Pericytes1	PDGFA	PDGFRB	0.22314	0.563638	0.0867185	0.352017	0.007	0.0131515	3.93705	88.2458	0.045039	2.77e-05	3.62095	0.558055
Fibroblast	Pericytes2	COL18A1	ITGB1	0.495868	0.792026	0.245732	0.560562	0.023	0.0331628	10.5425	44.1963	0.018777	0.00451525	1.43049	0.514723
Fibroblast	Pericytes2	COL1A2	ITGB1	0.834711	0.792026	1.05828	0.560562	0.008	0.0165333	23.6579	44.1963	0.023961	0.00451525	1.8678	0.514723
Fibroblast	Pericytes2	COL1A2	ITGA1	0.834711	0.380388	1.05828	0.178967	0.007	0.0165333	23.6579	25.5694	0.023961	4.06e-19	1.8678	1.71908
Fibroblast	Pericytes2	THY1	ITGAV	0.578512	0.225216	0.391945	0.0863144	0.008	0.0165333	12.8945	14.9562	0.00132143	7.41e-09	2.755	1.28267
Fibroblast	Pericytes2	COL5A1	ITGB1	0.359504	0.792026	0.117413	0.560562	0.003	0.0165333	9.00218	44.1963	0.083731	0.00451525	1.69715	0.514723
Fibroblast	Pericytes2	COL1A1	ITGB1	0.805785	0.792026	1.09978	0.560562	0.004	0.0165333	21.808	44.1963	0.0326703	0.00451525	2.24894	0.514723
Fibroblast	Pericytes2	FN1	ITGB1	0.780992	0.792026	0.836594	0.560562	0.007	0.0165333	20.2117	44.1963	0.0036905	0.00451525	2.19814	0.514723
Fibroblast	Pericytes2	COL4A2	ITGB1	0.690083	0.792026	0.428939	0.560562	0.031	0.0408936	15.4014	44.1963	0.00142146	0.00451525	2.02824	0.514723
Fibroblast	Pericytes2	COL6A3	ITGB1	0.533058	0.792026	0.255084	0.560562	0.006	0.0165333	14.2794	44.1963	0.672149	0.00451525	0.256136	0.514723
Fibroblast	Pericytes2	COL6A3	ITGA1	0.533058	0.380388	0.255084	0.178967	0.002	0.0165333	14.2794	25.5694	0.672149	4.06e-19	0.256136	1.71908
Fibroblast	Pericytes2	COL6A1	ITGB1	0.5	0.792026	0.229473	0.560562	0.009	0.0169091	13.1881	44.1963	0.868483	0.00451525	0.135062	0.514723
Fibroblast	Pericytes2	COL8A1	ITGB1	0.322314	0.792026	0.14137	0.560562	0.011	0.0194857	7.57309	44.1963	0.258144	0.00451525	1.30704	0.514723
Fibroblast	Pericytes2	COL8A1	ITGA1	0.322314	0.380388	0.14137	0.178967	0.003	0.0165333	7.57309	25.5694	0.258144	4.06e-19	1.30704	1.71908
Fibroblast	Pericytes2	COL15A1	ITGB1	0.206612	0.792026	0.0702951	0.560562	0.032	0.0413333	4.40779	44.1963	0.0589907	0.00451525	3.10486	0.514723
Fibroblast	Pericytes2	COL4A2	ITGA1	0.690083	0.380388	0.428939	0.178967	0.022	0.0331628	15.4014	25.5694	0.00142146	4.06e-19	2.02824	1.71908
Fibroblast	Pericytes2	COL3A1	ITGB1	0.805785	0.792026	0.785231	0.560562	0.007	0.0165333	20.6552	44.1963	1.83e-05	0.00451525	2.95217	0.514723
Fibroblast	Pericytes2	COL5A2	ITGB1	0.438017	0.792026	0.185801	0.560562	0.009	0.0169091	10.438	44.1963	0.00738664	0.00451525	2.47952	0.514723
Fibroblast	Pericytes2	COL5A2	ITGA1	0.438017	0.380388	0.185801	0.178967	0.004	0.0165333	10.438	25.5694	0.00738664	4.06e-19	2.47952	1.71908
Fibroblast	Pericytes2	COL5A1	ITGA1	0.359504	0.380388	0.117413	0.178967	0.003	0.0165333	9.00218	25.5694	0.083731	4.06e-19	1.69715	1.71908
Fibroblast	Pericytes2	COL4A1	ITGA1	0.64876	0.380388	0.403008	0.178967	0.022	0.0331628	14.1836	25.5694	0.030065	4.06e-19	1.33132	1.71908
Fibroblast	Pericytes2	FN1	ITGAV	0.780992	0.225216	0.836594	0.0863144	0.001	0.0165333	20.2117	14.9562	0.0036905	7.41e-09	2.19814	1.28267
Fibroblast	Pericytes2	COL6A1	ITGA1	0.5	0.380388	0.229473	0.178967	0.007	0.0165333	13.1881	25.5694	0.868483	4.06e-19	0.135062	1.71908
Fibroblast	Pericytes2	COL3A1	ITGA1	0.805785	0.380388	0.785231	0.178967	0.005	0.0165333	20.6552	25.5694	1.83e-05	4.06e-19	2.95217	1.71908
Fibroblast	Pericytes2	COL18A1	ITGA1	0.495868	0.380388	0.245732	0.178967	0.012	0.0206667	10.5425	25.5694	0.018777	4.06e-19	1.43049	1.71908
Fibroblast	Pericytes2	COL1A1	ITGA1	0.805785	0.380388	1.09978	0.178967	0.002	0.0165333	21.808	25.5694	0.0326703	4.06e-19	2.24894	1.71908
Fibroblast	Pericytes2	COL15A1	ITGA1	0.206612	0.380388	0.0702951	0.178967	0.027	0.0363913	4.40779	25.5694	0.0589907	4.06e-19	3.10486	1.71908
Fibroblast	Pericytes2	JAG1	NOTCH3	0.214876	0.524784	0.0758979	0.267612	0.023	0.0331628	3.36222	46.0749	0.282951	0.0146943	1.3995	0.430506
Fibroblast	Pericytes2	PDGFA	PDGFRB	0.22314	0.580819	0.0867185	0.339887	0.007	0.0165333	3.93705	49.6702	0.045039	5.4e-06	3.62095	0.758996
Fibroblast	Endothelial-3	COL18A1	ITGB1	0.495868	0.777778	0.245732	0.685422	0.01	0.01725	10.5425	7.98835	0.018777	0.000350824	1.43049	1.28493
Fibroblast	Endothelial-3	COL1A2	ITGB1	0.834711	0.777778	1.05828	0.685422	0.001	0.002875	23.6579	7.98835	0.023961	0.000350824	1.8678	1.28493
Fibroblast	Endothelial-3	COL1A2	ITGA1	0.834711	0.291667	1.05828	0.190911	0.006	0.0118286	23.6579	7.51121	0.023961	0.318557	1.8678	0.581853
Fibroblast	Endothelial-3	COL5A1	ITGB1	0.359504	0.777778	0.117413	0.685422	0.001	0.002875	9.00218	7.98835	0.083731	0.000350824	1.69715	1.28493
Fibroblast	Endothelial-3	COL1A1	ITGB1	0.805785	0.777778	1.09978	0.685422	0.001	0.002875	21.808	7.98835	0.0326703	0.000350824	2.24894	1.28493
Fibroblast	Endothelial-3	FN1	ITGB1	0.780992	0.777778	0.836594	0.685422	0.001	0.002875	20.2117	7.98835	0.0036905	0.000350824	2.19814	1.28493
Fibroblast	Endothelial-3	COL4A2	ITGB1	0.690083	0.777778	0.428939	0.685422	0.01	0.01725	15.4014	7.98835	0.00142146	0.000350824	2.02824	1.28493
Fibroblast	Endothelial-3	COL4A1	ITGB1	0.64876	0.777778	0.403008	0.685422	0.036	0.046	14.1836	7.98835	0.030065	0.000350824	1.33132	1.28493
Fibroblast	Endothelial-3	COL6A3	ITGB1	0.533058	0.777778	0.255084	0.685422	0.001	0.002875	14.2794	7.98835	0.672149	0.000350824	0.256136	1.28493
Fibroblast	Endothelial-3	COL6A3	ITGA1	0.533058	0.291667	0.255084	0.190911	0.002	0.0046	14.2794	7.51121	0.672149	0.318557	0.256136	0.581853
Fibroblast	Endothelial-3	COL6A1	ITGB1	0.5	0.777778	0.229473	0.685422	0.001	0.002875	13.1881	7.98835	0.868483	0.000350824	0.135062	1.28493
Fibroblast	Endothelial-3	COL8A1	ITGB1	0.322314	0.777778	0.14137	0.685422	0.001	0.002875	7.57309	7.98835	0.258144	0.000350824	1.30704	1.28493
Fibroblast	Endothelial-3	COL8A1	ITGA1	0.322314	0.291667	0.14137	0.190911	0.002	0.0046	7.57309	7.51121	0.258144	0.318557	1.30704	0.581853
Fibroblast	Endothelial-3	COL15A1	ITGB1	0.206612	0.777778	0.0702951	0.685422	0.016	0.0245333	4.40779	7.98835	0.0589907	0.000350824	3.10486	1.28493
Fibroblast	Endothelial-3	COL4A2	ITGA1	0.690083	0.291667	0.428939	0.190911	0.013	0.0208605	15.4014	7.51121	0.00142146	0.318557	2.02824	0.581853
Fibroblast	Endothelial-3	COL3A1	ITGB1	0.805785	0.777778	0.785231	0.685422	0.001	0.002875	20.6552	7.98835	1.83e-05	0.000350824	2.95217	1.28493
Fibroblast	Endothelial-3	COL5A2	ITGB1	0.438017	0.777778	0.185801	0.685422	0.001	0.002875	10.438	7.98835	0.00738664	0.000350824	2.47952	1.28493
Fibroblast	Endothelial-3	COL5A2	ITGA1	0.438017	0.291667	0.185801	0.190911	0.004	0.00836364	10.438	7.51121	0.00738664	0.318557	2.47952	0.581853
Fibroblast	Endothelial-3	COL5A1	ITGA1	0.359504	0.291667	0.117413	0.190911	0.002	0.0046	9.00218	7.51121	0.083731	0.318557	1.69715	0.581853
Fibroblast	Endothelial-3	COL4A1	ITGA1	0.64876	0.291667	0.403008	0.190911	0.019	0.0278936	14.1836	7.51121	0.030065	0.318557	1.33132	0.581853
Fibroblast	Endothelial-3	COL6A1	ITGA1	0.5	0.291667	0.229473	0.190911	0.007	0.0127105	13.1881	7.51121	0.868483	0.318557	0.135062	0.581853
Fibroblast	Endothelial-3	COL3A1	ITGA1	0.805785	0.291667	0.785231	0.190911	0.003	0.00667742	20.6552	7.51121	1.83e-05	0.318557	2.95217	0.581853
Fibroblast	Endothelial-3	COL18A1	ITGA1	0.495868	0.291667	0.245732	0.190911	0.011	0.0185122	10.5425	7.51121	0.018777	0.318557	1.43049	0.581853
Fibroblast	Endothelial-3	COL1A1	ITGA1	0.805785	0.291667	1.09978	0.190911	0.002	0.0046	21.808	7.51121	0.0326703	0.318557	2.24894	0.581853
Fibroblast	Endothelial-3	COL15A1	ITGA1	0.206612	0.291667	0.0702951	0.190911	0.025	0.0338235	4.40779	7.51121	0.0589907	0.318557	3.10486	0.581853
Fibroblast	Endothelial-3	JAG1	NOTCH4	0.214876	0.493056	0.0758979	0.341965	0.021	0.0301875	3.36222	15.051	0.282951	0.324407	1.3995	0.357873
Fibroblast	Endothelial-1	COL18A1	ITGB1	0.495868	0.782002	0.245732	0.662101	0.012	0.0203478	10.5425	40.9369	0.018777	8.88e-07	1.43049	1.06705
Fibroblast	Endothelial-1	COL1A2	ITGB1	0.834711	0.782002	1.05828	0.662101	0.002	0.0052	23.6579	40.9369	0.023961	8.88e-07	1.8678	1.06705
Fibroblast	Endothelial-1	COL1A2	ITGA1	0.834711	0.398371	1.05828	0.232441	0.002	0.0052	23.6579	27.0701	0.023961	0.000260986	1.8678	1.15651
Fibroblast	Endothelial-1	THY1	ITGAV	0.578512	0.117145	0.391945	0.050142	0.019	0.0290588	12.8945	3.72004	0.00132143	9.32e-06	2.755	1.23442
Fibroblast	Endothelial-1	COL5A1	ITGB1	0.359504	0.782002	0.117413	0.662101	0.001	0.00371429	9.00218	40.9369	0.083731	8.88e-07	1.69715	1.06705
Fibroblast	Endothelial-1	COL1A1	ITGB1	0.805785	0.782002	1.09978	0.662101	0.001	0.00371429	21.808	40.9369	0.0326703	8.88e-07	2.24894	1.06705
Fibroblast	Endothelial-1	FN1	ITGB1	0.780992	0.782002	0.836594	0.662101	0.001	0.00371429	20.2117	40.9369	0.0036905	8.88e-07	2.19814	1.06705
Fibroblast	Endothelial-1	COL4A2	ITGB1	0.690083	0.782002	0.428939	0.662101	0.011	0.0190667	15.4014	40.9369	0.00142146	8.88e-07	2.02824	1.06705
Fibroblast	Endothelial-1	COL4A1	ITGB1	0.64876	0.782002	0.403008	0.662101	0.036	0.0492632	14.1836	40.9369	0.030065	8.88e-07	1.33132	1.06705
Fibroblast	Endothelial-1	COL6A3	ITGB1	0.533058	0.782002	0.255084	0.662101	0.001	0.00371429	14.2794	40.9369	0.672149	8.88e-07	0.256136	1.06705
Fibroblast	Endothelial-1	COL6A3	ITGA1	0.533058	0.398371	0.255084	0.232441	0.001	0.00371429	14.2794	27.0701	0.672149	0.000260986	0.256136	1.15651
Fibroblast	Endothelial-1	COL6A1	ITGB1	0.5	0.782002	0.229473	0.662101	0.002	0.0052	13.1881	40.9369	0.868483	8.88e-07	0.135062	1.06705
Fibroblast	Endothelial-1	COL8A1	ITGB1	0.322314	0.782002	0.14137	0.662101	0.001	0.00371429	7.57309	40.9369	0.258144	8.88e-07	1.30704	1.06705
Fibroblast	Endothelial-1	COL8A1	ITGA1	0.322314	0.398371	0.14137	0.232441	0.001	0.00371429	7.57309	27.0701	0.258144	0.000260986	1.30704	1.15651
Fibroblast	Endothelial-1	COL15A1	ITGB1	0.206612	0.782002	0.0702951	0.662101	0.018	0.02808	4.40779	40.9369	0.0589907	8.88e-07	3.10486	1.06705
Fibroblast	Endothelial-1	COL4A2	ITGA1	0.690083	0.398371	0.428939	0.232441	0.005	0.00975	15.4014	27.0701	0.00142146	0.000260986	2.02824	1.15651
Fibroblast	Endothelial-1	COL3A1	ITGB1	0.805785	0.782002	0.785231	0.662101	0.001	0.00371429	20.6552	40.9369	1.83e-05	8.88e-07	2.95217	1.06705
Fibroblast	Endothelial-1	COL5A2	ITGB1	0.438017	0.782002	0.185801	0.662101	0.001	0.00371429	10.438	40.9369	0.00738664	8.88e-07	2.47952	1.06705
Fibroblast	Endothelial-1	COL5A2	ITGA1	0.438017	0.398371	0.185801	0.232441	0.003	0.00709091	10.438	27.0701	0.00738664	0.000260986	2.47952	1.15651
Fibroblast	Endothelial-1	COL5A1	ITGA1	0.359504	0.398371	0.117413	0.232441	0.001	0.00371429	9.00218	27.0701	0.083731	0.000260986	1.69715	1.15651
Fibroblast	Endothelial-1	COL4A1	ITGA1	0.64876	0.398371	0.403008	0.232441	0.015	0.0248936	14.1836	27.0701	0.030065	0.000260986	1.33132	1.15651
Fibroblast	Endothelial-1	FN1	ITGB5	0.780992	0.152056	0.836594	0.0763358	0.002	0.0052	20.2117	11.8448	0.0036905	0.0277333	2.19814	0.941436
Fibroblast	Endothelial-1	FN1	ITGAV	0.780992	0.117145	0.836594	0.050142	0.008	0.0145116	20.2117	3.72004	0.0036905	9.32e-06	2.19814	1.23442
Fibroblast	Endothelial-1	FN1	ITGA5	0.780992	0.23429	0.836594	0.112179	0.004	0.008	20.2117	16.2001	0.0036905	3.05e-10	2.19814	1.10933
Fibroblast	Endothelial-1	FN1	ITGA8	0.780992	0.108223	0.836594	0.0489971	0.004	0.008	20.2117	7.36853	0.0036905	0.000415391	2.19814	1.57027
Fibroblast	Endothelial-1	COL6A1	ITGA1	0.5	0.398371	0.229473	0.232441	0.002	0.0052	13.1881	27.0701	0.868483	0.000260986	0.135062	1.15651
Fibroblast	Endothelial-1	COL3A1	ITGA1	0.805785	0.398371	0.785231	0.232441	0.001	0.00371429	20.6552	27.0701	1.83e-05	0.000260986	2.95217	1.15651
Fibroblast	Endothelial-1	COL18A1	ITGA1	0.495868	0.398371	0.245732	0.232441	0.008	0.0145116	10.5425	27.0701	0.018777	0.000260986	1.43049	1.15651
Fibroblast	Endothelial-1	COL1A1	ITGA1	0.805785	0.398371	1.09978	0.232441	0.001	0.00371429	21.808	27.0701	0.0326703	0.000260986	2.24894	1.15651
Fibroblast	Endothelial-1	COL15A1	ITGA1	0.206612	0.398371	0.0702951	0.232441	0.02	0.03	4.40779	27.0701	0.0589907	0.000260986	3.10486	1.15651
Fibroblast	Endothelial-1	JAG1	NOTCH4	0.214876	0.520171	0.0758979	0.318606	0.021	0.0309057	3.36222	47.6902	0.282951	0.0436208	1.3995	0.3384
Fibroblast	Endothelial-1	CTGF	ITGA5	0.35124	0.23429	0.168262	0.112179	0.017	0.0270612	9.58677	16.2001	0.694533	3.05e-10	0.357386	1.10933
Fibroblast	Endothelial-2	COL18A1	ITGA10	0.495868	0.149817	0.245732	0.0625547	0.001	0.00441176	10.5425	5.49586	0.018777	4.14e-06	1.43049	2.17731
Fibroblast	Endothelial-2	COL1A2	ITGB1	0.834711	0.656516	1.05828	0.403122	0.008	0.0206897	23.6579	13.2876	0.023961	0.0164525	1.8678	0.51323
Fibroblast	Endothelial-2	COL5A1	ITGB1	0.359504	0.656516	0.117413	0.403122	0.003	0.0125	9.00218	13.2876	0.083731	0.0164525	1.69715	0.51323
Fibroblast	Endothelial-2	COL1A2	ITGA10	0.834711	0.149817	1.05828	0.0625547	0.001	0.00441176	23.6579	5.49586	0.023961	4.14e-06	1.8678	2.17731
Fibroblast	Endothelial-2	COL1A1	ITGB1	0.805785	0.656516	1.09978	0.403122	0.004	0.015	21.808	13.2876	0.0326703	0.0164525	2.24894	0.51323
Fibroblast	Endothelial-2	FN1	ITGB1	0.780992	0.656516	0.836594	0.403122	0.02	0.0357143	20.2117	13.2876	0.0036905	0.0164525	2.19814	0.51323
Fibroblast	Endothelial-2	COL6A3	ITGB1	0.533058	0.656516	0.255084	0.403122	0.007	0.01875	14.2794	13.2876	0.672149	0.0164525	0.256136	0.51323
Fibroblast	Endothelial-2	COL6A1	ITGB1	0.5	0.656516	0.229473	0.403122	0.015	0.0304054	13.1881	13.2876	0.868483	0.0164525	0.135062	0.51323
Fibroblast	Endothelial-2	COL6A1	ITGA10	0.5	0.149817	0.229473	0.0625547	0.001	0.00441176	13.1881	5.49586	0.868483	4.14e-06	0.135062	2.17731
Fibroblast	Endothelial-2	COL8A1	ITGB1	0.322314	0.656516	0.14137	0.403122	0.026	0.0433333	7.57309	13.2876	0.258144	0.0164525	1.30704	0.51323
Fibroblast	Endothelial-2	COL5A1	ITGA10	0.359504	0.149817	0.117413	0.0625547	0.001	0.00441176	9.00218	5.49586	0.083731	4.14e-06	1.69715	2.17731
Fibroblast	Endothelial-2	COL3A1	ITGB1	0.805785	0.656516	0.785231	0.403122	0.009	0.0225	20.6552	13.2876	1.83e-05	0.0164525	2.95217	0.51323
Fibroblast	Endothelial-2	COL5A2	ITGB1	0.438017	0.656516	0.185801	0.403122	0.016	0.0315789	10.438	13.2876	0.00738664	0.0164525	2.47952	0.51323
Fibroblast	Endothelial-2	COL3A1	ITGA10	0.805785	0.149817	0.785231	0.0625547	0.001	0.00441176	20.6552	5.49586	1.83e-05	4.14e-06	2.95217	2.17731
Fibroblast	Endothelial-2	COL6A3	ITGA10	0.533058	0.149817	0.255084	0.0625547	0.001	0.00441176	14.2794	5.49586	0.672149	4.14e-06	0.256136	2.17731
Fibroblast	Endothelial-2	COL1A1	ITGA10	0.805785	0.149817	1.09978	0.0625547	0.001	0.00441176	21.808	5.49586	0.0326703	4.14e-06	2.24894	2.17731
Fibroblast	Endothelial-2	FN1	ITGA5	0.780992	0.220463	0.836594	0.0905874	0.012	0.0272727	20.2117	8.35104	0.0036905	0.0230217	2.19814	0.607528
Fibroblast	Endothelial-2	COL15A1	ITGA10	0.206612	0.149817	0.0702951	0.0625547	0.007	0.01875	4.40779	5.49586	0.0589907	4.14e-06	3.10486	2.17731
Fibroblast	Endothelial-2	COL4A1	ITGA10	0.64876	0.149817	0.403008	0.0625547	0.007	0.01875	14.1836	5.49586	0.030065	4.14e-06	1.33132	2.17731
Fibroblast	Endothelial-2	FN1	ITGA10	0.780992	0.149817	0.836594	0.0625547	0.001	0.00441176	20.2117	5.49586	0.0036905	4.14e-06	2.19814	2.17731
Fibroblast	Endothelial-2	COL5A2	ITGA10	0.438017	0.149817	0.185801	0.0625547	0.001	0.00441176	10.438	5.49586	0.00738664	4.14e-06	2.47952	2.17731
Fibroblast	Endothelial-2	COL8A1	ITGA10	0.322314	0.149817	0.14137	0.0625547	0.001	0.00441176	7.57309	5.49586	0.258144	4.14e-06	1.30704	2.17731
Fibroblast	Endothelial-2	COL4A2	ITGA10	0.690083	0.149817	0.428939	0.0625547	0.001	0.00441176	15.4014	5.49586	0.00142146	4.14e-06	2.02824	2.17731
Fibroblast	Endothelial-2	CTGF	ITGA5	0.35124	0.220463	0.168262	0.0905874	0.021	0.0366279	9.58677	8.35104	0.694533	0.0230217	0.357386	0.607528
Fibroblast	Endothelial-5	COL18A1	ITGB1	0.495868	0.764	0.245732	0.646239	0.012	0.0221053	10.5425	12.4606	0.018777	8.24e-08	1.43049	1.35863
Fibroblast	Endothelial-5	COL1A2	ITGB1	0.834711	0.764	1.05828	0.646239	0.003	0.00913043	23.6579	12.4606	0.023961	8.24e-08	1.8678	1.35863
Fibroblast	Endothelial-5	COL5A1	ITGB1	0.359504	0.764	0.117413	0.646239	0.002	0.00913043	9.00218	12.4606	0.083731	8.24e-08	1.69715	1.35863
Fibroblast	Endothelial-5	COL1A1	ITGB1	0.805785	0.764	1.09978	0.646239	0.002	0.00913043	21.808	12.4606	0.0326703	8.24e-08	2.24894	1.35863
Fibroblast	Endothelial-5	FN1	ITGB1	0.780992	0.764	0.836594	0.646239	0.001	0.00913043	20.2117	12.4606	0.0036905	8.24e-08	2.19814	1.35863
Fibroblast	Endothelial-5	COL4A2	ITGB1	0.690083	0.764	0.428939	0.646239	0.019	0.0302273	15.4014	12.4606	0.00142146	8.24e-08	2.02824	1.35863
Fibroblast	Endothelial-5	COL4A1	ITGB1	0.64876	0.764	0.403008	0.646239	0.038	0.0483636	14.1836	12.4606	0.030065	8.24e-08	1.33132	1.35863
Fibroblast	Endothelial-5	COL6A3	ITGB1	0.533058	0.764	0.255084	0.646239	0.001	0.00913043	14.2794	12.4606	0.672149	8.24e-08	0.256136	1.35863
Fibroblast	Endothelial-5	COL6A1	ITGB1	0.5	0.764	0.229473	0.646239	0.002	0.00913043	13.1881	12.4606	0.868483	8.24e-08	0.135062	1.35863
Fibroblast	Endothelial-5	COL8A1	ITGB1	0.322314	0.764	0.14137	0.646239	0.001	0.00913043	7.57309	12.4606	0.258144	8.24e-08	1.30704	1.35863
Fibroblast	Endothelial-5	COL15A1	ITGB1	0.206612	0.764	0.0702951	0.646239	0.019	0.0302273	4.40779	12.4606	0.0589907	8.24e-08	3.10486	1.35863
Fibroblast	Endothelial-5	COL3A1	ITGB1	0.805785	0.764	0.785231	0.646239	0.003	0.00913043	20.6552	12.4606	1.83e-05	8.24e-08	2.95217	1.35863
Fibroblast	Endothelial-5	COL5A2	ITGB1	0.438017	0.764	0.185801	0.646239	0.002	0.00913043	10.438	12.4606	0.00738664	8.24e-08	2.47952	1.35863
Fibroblast	Endothelial-5	FN1	ITGA5	0.780992	0.26	0.836594	0.122926	0.001	0.00913043	20.2117	5.38337	0.0036905	0.0859484	2.19814	0.983864
Fibroblast	Endothelial-5	JAG1	NOTCH4	0.214876	0.564	0.0758979	0.348466	0.021	0.0319565	3.36222	16.6572	0.282951	0.0494352	1.3995	0.893414
Fibroblast	Endothelial-5	CTGF	ITGA5	0.35124	0.26	0.168262	0.122926	0.014	0.0251282	9.58677	5.38337	0.694533	0.0859484	0.357386	0.983864
Fibroblast	Endothelial-5	CTGF	LRP6	0.35124	0.148	0.168262	0.0572301	0.001	0.00913043	9.58677	3.56509	0.694533	0.172095	0.357386	1.12719
Fibroblast	CTL-1	FN1	ITGA4	0.780992	0.257336	0.836594	0.158505	0.001	0.018	20.2117	26.7391	0.0036905	0.132055	2.19814	0.275263
Fibroblast	NKT	COL1A2	ITGB1	0.834711	0.390278	1.05828	0.273769	0.01	0.0427778	23.6579	7.7309	0.023961	0.552913	1.8678	0.15896
Fibroblast	NKT	COL5A1	ITGB1	0.359504	0.390278	0.117413	0.273769	0.003	0.0427778	9.00218	7.7309	0.083731	0.552913	1.69715	0.15896
Fibroblast	NKT	COL1A1	ITGB1	0.805785	0.390278	1.09978	0.273769	0.005	0.0427778	21.808	7.7309	0.0326703	0.552913	2.24894	0.15896
Fibroblast	NKT	COL6A3	ITGB1	0.533058	0.390278	0.255084	0.273769	0.008	0.0427778	14.2794	7.7309	0.672149	0.552913	0.256136	0.15896
Fibroblast	NKT	COL3A1	ITGB1	0.805785	0.390278	0.785231	0.273769	0.01	0.0427778	20.6552	7.7309	1.83e-05	0.552913	2.95217	0.15896
Fibroblast	Proliferation T	COL1A2	ITGB1	0.834711	0.511664	1.05828	0.222158	0.01	0.0345455	23.6579	6.38765	0.023961	0.537824	1.8678	0.188481
Fibroblast	Proliferation T	COL5A1	ITGB1	0.359504	0.511664	0.117413	0.222158	0.009	0.0345455	9.00218	6.38765	0.083731	0.537824	1.69715	0.188481
Fibroblast	Proliferation T	COL1A1	ITGB1	0.805785	0.511664	1.09978	0.222158	0.005	0.0345455	21.808	6.38765	0.0326703	0.537824	2.24894	0.188481
Fibroblast	Proliferation T	COL6A3	ITGB1	0.533058	0.511664	0.255084	0.222158	0.01	0.0345455	14.2794	6.38765	0.672149	0.537824	0.256136	0.188481
Fibroblast	Proliferation T	COL3A1	ITGB1	0.805785	0.511664	0.785231	0.222158	0.01	0.0345455	20.6552	6.38765	1.83e-05	0.537824	2.95217	0.188481
Fibroblast	Proliferation T	FN1	ITGA4	0.780992	0.318818	0.836594	0.109103	0.008	0.0345455	20.2117	12.3207	0.0036905	0.872662	2.19814	0.0573112
Fibroblast	Proliferation T	FN1	ITGB7	0.780992	0.12338	0.836594	0.0340893	0.004	0.0345455	20.2117	5.50026	0.0036905	0.700946	2.19814	0.203744
Endothelial-2	Mono-2	DLL1	NOTCH2	0.175396	0.180946	0.0891513	0.0684901	0.007	0.0448	7.9266	10.1583	0.631226	0.158264	0.196831	0.298976
Endothelial-2	Mono-2	CTGF	ITGB2	0.326431	0.662783	0.251781	0.376893	0.001	0.0213333	14.2557	25.1089	0.00140009	0.200802	1.47599	0.270753
Endothelial-2	Macro-1	ENTPD1	ADORA3	0.2838	0.250446	0.126783	0.0801398	0.003	0.039	8.66574	26.2281	3.45e-05	0.154632	1.16698	0.340515
Endothelial-2	Macro-2	ENTPD1	ADORA3	0.2838	0.252921	0.126783	0.0708043	0.003	0.039	8.66574	23.6227	3.45e-05	0.00470516	1.16698	0.867058
Endothelial-2	Macro-2	CTGF	LRP1	0.326431	0.255518	0.251781	0.0640632	0.006	0.0445714	14.2557	22.3008	0.00140009	0.0297071	1.47599	0.519201
Endothelial-2	Macro-2	VEGFC	NRP2	0.199756	0.292911	0.0883959	0.0897361	0.007	0.0455	8.28375	27.3067	2.52e-05	0.198156	1.93733	0.258732
Endothelial-2	Pericytes1	FN1	ITGB1	0.739342	0.791798	0.645527	0.620107	0.013	0.0455	31.4318	87.3789	1.47e-09	5.63e-08	1.80809	0.987526
Endothelial-2	Pericytes1	COL8A1	ITGB1	0.249695	0.791798	0.124923	0.620107	0.013	0.0455	9.13437	87.3789	3.09e-09	5.63e-08	4.50655	0.987526
Endothelial-2	Pericytes1	COL8A1	ITGA1	0.249695	0.39459	0.124923	0.194411	0.007	0.0455	9.13437	54.1828	3.09e-09	7.55e-14	4.50655	1.32492
Endothelial-2	Pericytes1	FN1	ITGAV	0.739342	0.150398	0.645527	0.0584816	0.012	0.0455	31.4318	16.0278	1.47e-09	8.5e-08	1.80809	1.5288
Endothelial-2	Pericytes1	VWF	ITGAV	0.924482	0.150398	1.03277	0.0584816	0.004	0.0455	39.2287	16.0278	2.77e-10	8.5e-08	2.60903	1.5288
Endothelial-2	Pericytes1	DLL1	NOTCH3	0.175396	0.475515	0.0891513	0.246185	0.011	0.0455	7.9266	73.0215	0.631226	0.000929712	0.196831	0.705395
Endothelial-2	Pericytes1	VEGFC	ITGB1	0.199756	0.791798	0.0883959	0.620107	0.006	0.0455	8.28375	87.3789	2.52e-05	5.63e-08	1.93733	0.987526
Endothelial-2	Pericytes2	FN1	ITGAV	0.739342	0.225216	0.645527	0.0863144	0.001	0.017	31.4318	14.9562	1.47e-09	7.41e-09	1.80809	1.28267
Endothelial-2	Pericytes2	VWF	ITGAV	0.924482	0.225216	1.03277	0.0863144	0.001	0.017	39.2287	14.9562	2.77e-10	7.41e-09	2.60903	1.28267
Endothelial-2	Pericytes2	DLL1	NOTCH3	0.175396	0.524784	0.0891513	0.267612	0.007	0.0476	7.9266	46.0749	0.631226	0.0146943	0.196831	0.430506
Endothelial-2	Endothelial-3	FN1	ITGB1	0.739342	0.777778	0.645527	0.685422	0.007	0.0231538	31.4318	7.98835	1.47e-09	0.000350824	1.80809	1.28493
Endothelial-2	Endothelial-3	COL8A1	ITGB1	0.249695	0.777778	0.124923	0.685422	0.006	0.0215	9.13437	7.98835	3.09e-09	0.000350824	4.50655	1.28493
Endothelial-2	Endothelial-3	COL8A1	ITGA1	0.249695	0.291667	0.124923	0.190911	0.008	0.0245714	9.13437	7.51121	3.09e-09	0.318557	4.50655	0.581853
Endothelial-2	Endothelial-3	COL3A1	ITGB1	0.35201	0.777778	0.199256	0.685422	0.027	0.048375	14.5609	7.98835	0.079254	0.000350824	0.886217	1.28493
Endothelial-2	Endothelial-3	FBN1	ITGB1	0.144945	0.777778	0.054646	0.685422	0.019	0.043	5.04079	7.98835	2.26e-05	0.000350824	2.28894	1.28493
Endothelial-2	Endothelial-3	COL3A1	ITGA1	0.35201	0.291667	0.199256	0.190911	0.023	0.0470952	14.5609	7.51121	0.079254	0.318557	0.886217	0.581853
Endothelial-2	Endothelial-3	DLL1	NOTCH4	0.175396	0.493056	0.0891513	0.341965	0.006	0.0215	7.9266	15.051	0.631226	0.324407	0.196831	0.357873
Endothelial-2	Endothelial-3	VEGFC	FLT1	0.199756	0.611111	0.0883959	0.557544	0.001	0.00614286	8.28375	16.9679	2.52e-05	0.000265014	1.93733	1.23055
Endothelial-2	Endothelial-3	VEGFC	ITGB1	0.199756	0.777778	0.0883959	0.685422	0.001	0.00614286	8.28375	7.98835	2.52e-05	0.000350824	1.93733	1.28493
Endothelial-2	Endothelial-3	VEGFC	KDR	0.199756	0.555556	0.0883959	0.425741	0.001	0.00614286	8.28375	18.0883	2.52e-05	0.203714	1.93733	0.549094
Endothelial-2	Endothelial-1	SEMA3F	NRP2	0.17296	0.209077	0.0724451	0.101632	0.016	0.0388571	6.71384	14.336	0.000223561	0.000328625	1.76771	1.17856
Endothelial-2	Endothelial-1	FN1	ITGB1	0.739342	0.782002	0.645527	0.662101	0.008	0.0306	31.4318	40.9369	1.47e-09	8.88e-07	1.80809	1.06705
Endothelial-2	Endothelial-1	COL8A1	ITGB1	0.249695	0.782002	0.124923	0.662101	0.009	0.0306	9.13437	40.9369	3.09e-09	8.88e-07	4.50655	1.06705
Endothelial-2	Endothelial-1	COL8A1	ITGA1	0.249695	0.398371	0.124923	0.232441	0.001	0.0085	9.13437	27.0701	3.09e-09	0.000260986	4.50655	1.15651
Endothelial-2	Endothelial-1	FBN1	ITGB1	0.144945	0.782002	0.054646	0.662101	0.02	0.0443478	5.04079	40.9369	2.26e-05	8.88e-07	2.28894	1.06705
Endothelial-2	Endothelial-1	FBN1	ITGA5	0.144945	0.23429	0.054646	0.112179	0.016	0.0388571	5.04079	16.2001	2.26e-05	3.05e-10	2.28894	1.10933
Endothelial-2	Endothelial-1	FN1	ITGB5	0.739342	0.152056	0.645527	0.0763358	0.008	0.0306	31.4318	11.8448	1.47e-09	0.0277333	1.80809	0.941436
Endothelial-2	Endothelial-1	FN1	ITGAV	0.739342	0.117145	0.645527	0.050142	0.019	0.0440455	31.4318	3.72004	1.47e-09	9.32e-06	1.80809	1.23442
Endothelial-2	Endothelial-1	FN1	ITGA5	0.739342	0.23429	0.645527	0.112179	0.012	0.034	31.4318	16.2001	1.47e-09	3.05e-10	1.80809	1.10933
Endothelial-2	Endothelial-1	FN1	ITGA8	0.739342	0.108223	0.645527	0.0489971	0.009	0.0306	31.4318	7.36853	1.47e-09	0.000415391	1.80809	1.57027
Endothelial-2	Endothelial-1	COL3A1	ITGA1	0.35201	0.398371	0.199256	0.232441	0.014	0.0375789	14.5609	27.0701	0.079254	0.000260986	0.886217	1.15651
Endothelial-2	Endothelial-1	VWF	ITGAV	0.924482	0.117145	1.03277	0.050142	0.012	0.034	39.2287	3.72004	2.77e-10	9.32e-06	2.60903	1.23442
Endothelial-2	Endothelial-1	DLL1	NOTCH4	0.175396	0.520171	0.0891513	0.318606	0.012	0.034	7.9266	47.6902	0.631226	0.0436208	0.196831	0.3384
Endothelial-2	Endothelial-1	CTGF	ITGA5	0.326431	0.23429	0.251781	0.112179	0.003	0.019125	14.2557	16.2001	0.00140009	3.05e-10	1.47599	1.10933
Endothelial-2	Endothelial-1	VEGFC	FLT1	0.199756	0.600078	0.0883959	0.451798	0.004	0.0226667	8.28375	54.3464	2.52e-05	0.0468623	1.93733	0.686352
Endothelial-2	Endothelial-1	VEGFC	ITGB1	0.199756	0.782002	0.0883959	0.662101	0.002	0.0145714	8.28375	40.9369	2.52e-05	8.88e-07	1.93733	1.06705
Endothelial-2	Endothelial-1	VEGFC	KDR	0.199756	0.506594	0.0883959	0.322695	0.005	0.0255	8.28375	45.7835	2.52e-05	0.00344352	1.93733	0.854849
Endothelial-2	Endothelial-1	VEGFC	NRP2	0.199756	0.209077	0.0883959	0.101632	0.001	0.0085	8.28375	14.336	2.52e-05	0.000328625	1.93733	1.17856
Endothelial-2	Fibroblast	FN1	ITGB1	0.739342	0.805785	0.645527	0.575845	0.014	0.0435556	31.4318	11.5166	1.47e-09	0.00146952	1.80809	1.74208
Endothelial-2	Fibroblast	COL8A1	ITGB1	0.249695	0.805785	0.124923	0.575845	0.014	0.0435556	9.13437	11.5166	3.09e-09	0.00146952	4.50655	1.74208
Endothelial-2	Fibroblast	COL8A1	ITGA1	0.249695	0.417355	0.124923	0.164852	0.015	0.0442105	9.13437	8.09871	3.09e-09	0.0264507	4.50655	2.17606
Endothelial-2	Fibroblast	DLL1	NOTCH3	0.175396	0.318182	0.0891513	0.133272	0.013	0.0435556	7.9266	5.67661	0.631226	0.0556731	0.196831	1.72409
Endothelial-2	Fibroblast	VEGFC	ITGB1	0.199756	0.805785	0.0883959	0.575845	0.009	0.036	8.28375	11.5166	2.52e-05	0.00146952	1.93733	1.74208
Endothelial-2	Endothelial-5	FN1	ITGB1	0.739342	0.764	0.645527	0.646239	0.009	0.0264	31.4318	12.4606	1.47e-09	8.24e-08	1.80809	1.35863
Endothelial-2	Endothelial-5	COL8A1	ITGB1	0.249695	0.764	0.124923	0.646239	0.011	0.0284706	9.13437	12.4606	3.09e-09	8.24e-08	4.50655	1.35863
Endothelial-2	Endothelial-5	FBN1	ITGB1	0.144945	0.764	0.054646	0.646239	0.021	0.044	5.04079	12.4606	2.26e-05	8.24e-08	2.28894	1.35863
Endothelial-2	Endothelial-5	FBN1	ITGA5	0.144945	0.26	0.054646	0.122926	0.013	0.0317778	5.04079	5.38337	2.26e-05	0.0859484	2.28894	0.983864
Endothelial-2	Endothelial-5	FN1	ITGA5	0.739342	0.26	0.645527	0.122926	0.007	0.0236923	31.4318	5.38337	1.47e-09	0.0859484	1.80809	0.983864
Endothelial-2	Endothelial-5	DLL1	NOTCH4	0.175396	0.564	0.0891513	0.348466	0.005	0.022	7.9266	16.6572	0.631226	0.0494352	0.196831	0.893414
Endothelial-2	Endothelial-5	CTGF	ITGA5	0.326431	0.26	0.251781	0.122926	0.002	0.0146667	14.2557	5.38337	0.00140009	0.0859484	1.47599	0.983864
Endothelial-2	Endothelial-5	CTGF	LRP6	0.326431	0.148	0.251781	0.0572301	0.001	0.0146667	14.2557	3.56509	0.00140009	0.172095	1.47599	1.12719
Endothelial-2	Endothelial-5	VEGFC	FLT1	0.199756	0.624	0.0883959	0.449491	0.005	0.022	8.28375	12.5516	2.52e-05	4.15e-08	1.93733	3.35966
Endothelial-2	Endothelial-5	VEGFC	ITGB1	0.199756	0.764	0.0883959	0.646239	0.002	0.0146667	8.28375	12.4606	2.52e-05	8.24e-08	1.93733	1.35863
Endothelial-2	Endothelial-5	VEGFC	KDR	0.199756	0.328	0.0883959	0.171954	0.008	0.0251429	8.28375	6.26118	2.52e-05	0.00210271	1.93733	2.83963
Endothelial-2	CTL-1	FN1	ITGA4	0.739342	0.257336	0.645527	0.158505	0.001	0.00833333	31.4318	26.7391	1.47e-09	0.132055	1.80809	0.275263
Endothelial-5	Mono-2	JAG2	NOTCH2	0.26	0.180946	0.127345	0.0684901	0.001	0.0103333	8.50773	10.1583	0.873451	0.158264	0.0697931	0.298976
Endothelial-5	Mono-2	DLL4	NOTCH2	0.452	0.180946	0.250326	0.0684901	0.001	0.0103333	12.8575	10.1583	0.00130013	0.158264	1.13586	0.298976
Endothelial-5	Mono-2	JAG1	NOTCH2	0.504	0.180946	0.296902	0.0684901	0.001	0.0103333	13.1579	10.1583	0.00244309	0.158264	1.21467	0.298976
Endothelial-5	Mono-2	CTGF	ITGB2	0.268	0.662783	0.164059	0.376893	0.016	0.0496	6.21094	25.1089	0.00219568	0.200802	1.64186	0.270753
Endothelial-5	Mono-3	JAG2	NOTCH2	0.26	0.134918	0.127345	0.0604175	0.001	0.00966667	8.50773	9.93305	0.873451	0.558595	0.0697931	0.120574
Endothelial-5	Mono-3	DLL4	NOTCH2	0.452	0.134918	0.250326	0.0604175	0.001	0.00966667	12.8575	9.93305	0.00130013	0.558595	1.13586	0.120574
Endothelial-5	Mono-3	JAG1	NOTCH2	0.504	0.134918	0.296902	0.0604175	0.001	0.00966667	13.1579	9.93305	0.00244309	0.558595	1.21467	0.120574
Endothelial-5	Mono-1	JAG2	NOTCH2	0.26	0.154364	0.127345	0.0590441	0.001	0.011	8.50773	12.9788	0.873451	0.611195	0.0697931	0.0897904
Endothelial-5	Mono-1	DLL4	NOTCH2	0.452	0.154364	0.250326	0.0590441	0.004	0.022	12.8575	12.9788	0.00130013	0.611195	1.13586	0.0897904
Endothelial-5	Mono-1	JAG1	NOTCH2	0.504	0.154364	0.296902	0.0590441	0.002	0.0132	13.1579	12.9788	0.00244309	0.611195	1.21467	0.0897904
Endothelial-5	Pericytes1	JAG2	NOTCH3	0.26	0.475515	0.127345	0.246185	0.001	0.014	8.50773	73.0215	0.873451	0.000929712	0.0697931	0.705395
Endothelial-5	Pericytes1	FN1	ITGB1	0.572	0.791798	0.618954	0.620107	0.014	0.03675	17.1473	87.3789	2.38e-05	5.63e-08	1.97397	0.987526
Endothelial-5	Pericytes1	COL8A1	ITGB1	0.188	0.791798	0.101401	0.620107	0.023	0.0438261	3.15707	87.3789	0.000548159	5.63e-08	2.87348	0.987526
Endothelial-5	Pericytes1	COL8A1	ITGA1	0.188	0.39459	0.101401	0.194411	0.016	0.0395294	3.15707	54.1828	0.000548159	7.55e-14	2.87348	1.32492
Endothelial-5	Pericytes1	FGF2	ITGAV	0.116	0.150398	0.0440811	0.0584816	0.003	0.0315	3.00717	16.0278	0.305633	8.5e-08	0.783101	1.5288
Endothelial-5	Pericytes1	FBN1	ITGB1	0.128	0.791798	0.0569428	0.620107	0.021	0.042	3.0533	87.3789	0.216642	5.63e-08	0.836014	0.987526
Endothelial-5	Pericytes1	FN1	ITGAV	0.572	0.150398	0.618954	0.0584816	0.014	0.03675	17.1473	16.0278	2.38e-05	8.5e-08	1.97397	1.5288
Endothelial-5	Pericytes1	DLL4	NOTCH3	0.452	0.475515	0.250326	0.246185	0.001	0.014	12.8575	73.0215	0.00130013	0.000929712	1.13586	0.705395
Endothelial-5	Pericytes1	JAG1	NOTCH3	0.504	0.475515	0.296902	0.246185	0.001	0.014	13.1579	73.0215	0.00244309	0.000929712	1.21467	0.705395
Endothelial-5	Pericytes1	FGF2	NRP1	0.116	0.290544	0.0440811	0.130747	0.007	0.03675	3.00717	38.8718	0.305633	0.00579374	0.783101	0.486527
Endothelial-5	Pericytes1	FGF2	SDC2	0.116	0.270149	0.0440811	0.122826	0.007	0.03675	3.00717	36.5746	0.305633	0.00210897	0.783101	0.956759
Endothelial-5	Pericytes1	PDGFD	PDGFRB	0.216	0.563638	0.104633	0.352017	0.012	0.03675	5.85186	88.2458	0.510758	2.77e-05	0.347694	0.558055
Endothelial-5	Pericytes1	VEGFC	ITGB1	0.176	0.791798	0.0780225	0.620107	0.018	0.042	5.10087	87.3789	0.11523	5.63e-08	1.33171	0.987526
Endothelial-5	Pericytes2	JAG2	NOTCH3	0.26	0.524784	0.127345	0.267612	0.001	0.006	8.50773	46.0749	0.873451	0.0146943	0.0697931	0.430506
Endothelial-5	Pericytes2	FN1	ITGB1	0.572	0.792026	0.618954	0.560562	0.02	0.0405	17.1473	44.1963	2.38e-05	0.00451525	1.97397	0.514723
Endothelial-5	Pericytes2	COL8A1	ITGB1	0.188	0.792026	0.101401	0.560562	0.027	0.0405	3.15707	44.1963	0.000548159	0.00451525	2.87348	0.514723
Endothelial-5	Pericytes2	COL8A1	ITGA1	0.188	0.380388	0.101401	0.178967	0.021	0.0405	3.15707	25.5694	0.000548159	4.06e-19	2.87348	1.71908
Endothelial-5	Pericytes2	FGF2	ITGAV	0.116	0.225216	0.0440811	0.0863144	0.001	0.006	3.00717	14.9562	0.305633	7.41e-09	0.783101	1.28267
Endothelial-5	Pericytes2	FBN1	ITGB1	0.128	0.792026	0.0569428	0.560562	0.027	0.0405	3.0533	44.1963	0.216642	0.00451525	0.836014	0.514723
Endothelial-5	Pericytes2	THBS1	ITGAV	0.328	0.225216	0.190341	0.0863144	0.014	0.0392	3.04154	14.9562	0.00163637	7.41e-09	2.73935	1.28267
Endothelial-5	Pericytes2	FN1	ITGAV	0.572	0.225216	0.618954	0.0863144	0.002	0.0105	17.1473	14.9562	2.38e-05	7.41e-09	1.97397	1.28267
Endothelial-5	Pericytes2	LAMC1	ITGAV	0.2	0.225216	0.0922999	0.0863144	0.015	0.039375	3.22843	14.9562	0.0108275	7.41e-09	1.5913	1.28267
Endothelial-5	Pericytes2	VWF	ITGAV	0.608	0.225216	0.467613	0.0863144	0.025	0.0405	11.0166	14.9562	1.48e-08	7.41e-09	4.32226	1.28267
Endothelial-5	Pericytes2	DLL4	NOTCH3	0.452	0.524784	0.250326	0.267612	0.001	0.006	12.8575	46.0749	0.00130013	0.0146943	1.13586	0.430506
Endothelial-5	Pericytes2	JAG1	NOTCH3	0.504	0.524784	0.296902	0.267612	0.001	0.006	13.1579	46.0749	0.00244309	0.0146943	1.21467	0.430506
Endothelial-5	Pericytes2	FGF2	NRP1	0.116	0.249282	0.0440811	0.100736	0.01	0.0323077	3.00717	17.3827	0.305633	0.000853063	0.783101	0.507883
Endothelial-5	Pericytes2	FGF2	SDC2	0.116	0.531609	0.0440811	0.316223	0.001	0.006	3.00717	46.1685	0.305633	1.98e-07	0.783101	1.3634
Endothelial-5	Pericytes2	HBEGF	CD9	0.264	0.69648	0.124967	0.476137	0.027	0.0405	3.99209	55.9425	0.427391	0.912662	0.358494	0.0207861
Endothelial-5	Pericytes2	PDGFD	PDGFRB	0.216	0.580819	0.104633	0.339887	0.013	0.039	5.85186	49.6702	0.510758	5.4e-06	0.347694	0.758996
Endothelial-5	Pericytes2	VEGFC	ITGB1	0.176	0.792026	0.0780225	0.560562	0.027	0.0405	5.10087	44.1963	0.11523	0.00451525	1.33171	0.514723
Endothelial-5	Endothelial-3	DLL4	NOTCH4	0.452	0.493056	0.250326	0.341965	0.001	0.005	12.8575	15.051	0.00130013	0.324407	1.13586	0.357873
Endothelial-5	Endothelial-3	JAG2	NOTCH4	0.26	0.493056	0.127345	0.341965	0.001	0.005	8.50773	15.051	0.873451	0.324407	0.0697931	0.357873
Endothelial-5	Endothelial-3	FN1	ITGB1	0.572	0.777778	0.618954	0.685422	0.009	0.018	17.1473	7.98835	2.38e-05	0.000350824	1.97397	1.28493
Endothelial-5	Endothelial-3	THBS1	ITGB1	0.328	0.777778	0.190341	0.685422	0.025	0.0328947	3.04154	7.98835	0.00163637	0.000350824	2.73935	1.28493
Endothelial-5	Endothelial-3	COL8A1	ITGB1	0.188	0.777778	0.101401	0.685422	0.017	0.0265625	3.15707	7.98835	0.000548159	0.000350824	2.87348	1.28493
Endothelial-5	Endothelial-3	COL8A1	ITGA1	0.188	0.291667	0.101401	0.190911	0.017	0.0265625	3.15707	7.51121	0.000548159	0.318557	2.87348	0.581853
Endothelial-5	Endothelial-3	FBN1	ITGB1	0.128	0.777778	0.0569428	0.685422	0.014	0.025	3.0533	7.98835	0.216642	0.000350824	0.836014	1.28493
Endothelial-5	Endothelial-3	LAMC1	ITGB1	0.2	0.777778	0.0922999	0.685422	0.027	0.03375	3.22843	7.98835	0.0108275	0.000350824	1.5913	1.28493
Endothelial-5	Endothelial-3	LAMC1	ITGA6	0.2	0.347222	0.0922999	0.238581	0.019	0.0279412	3.22843	3.99624	0.0108275	3.81e-07	1.5913	2.51165
Endothelial-5	Endothelial-3	JAG1	NOTCH4	0.504	0.493056	0.296902	0.341965	0.001	0.005	13.1579	15.051	0.00244309	0.324407	1.21467	0.357873
Endothelial-5	Endothelial-3	FGF2	NRP1	0.116	0.479167	0.0440811	0.321628	0.001	0.005	3.00717	10.5738	0.305633	0.030134	0.783101	0.908981
Endothelial-5	Endothelial-3	VEGFC	FLT1	0.176	0.611111	0.0780225	0.557544	0.002	0.00666667	5.10087	16.9679	0.11523	0.000265014	1.33171	1.23055
Endothelial-5	Endothelial-3	VEGFC	ITGB1	0.176	0.777778	0.0780225	0.685422	0.007	0.018	5.10087	7.98835	0.11523	0.000350824	1.33171	1.28493
Endothelial-5	Endothelial-3	VEGFC	KDR	0.176	0.555556	0.0780225	0.425741	0.001	0.005	5.10087	18.0883	0.11523	0.203714	1.33171	0.549094
Endothelial-5	Endothelial-1	DLL4	NOTCH4	0.452	0.520171	0.250326	0.318606	0.001	0.0075	12.8575	47.6902	0.00130013	0.0436208	1.13586	0.3384
Endothelial-5	Endothelial-1	DLL4	NOTCH1	0.452	0.119085	0.250326	0.0531226	0.004	0.02	12.8575	9.01193	0.00130013	0.34625	1.13586	0.250995
Endothelial-5	Endothelial-1	JAG1	CD46	0.504	0.285105	0.296902	0.15154	0.001	0.0075	13.1579	12.9499	0.00244309	0.0249142	1.21467	0.567669
Endothelial-5	Endothelial-1	JAG2	NOTCH4	0.26	0.520171	0.127345	0.318606	0.001	0.0075	8.50773	47.6902	0.873451	0.0436208	0.0697931	0.3384
Endothelial-5	Endothelial-1	JAG2	NOTCH1	0.26	0.119085	0.127345	0.0531226	0.011	0.0251613	8.50773	9.01193	0.873451	0.34625	0.0697931	0.250995
Endothelial-5	Endothelial-1	JAG1	NOTCH1	0.504	0.119085	0.296902	0.0531226	0.006	0.024	13.1579	9.01193	0.00244309	0.34625	1.21467	0.250995
Endothelial-5	Endothelial-1	FN1	ITGB1	0.572	0.782002	0.618954	0.662101	0.009	0.0245455	17.1473	40.9369	2.38e-05	8.88e-07	1.97397	1.06705
Endothelial-5	Endothelial-1	THBS1	ITGB1	0.328	0.782002	0.190341	0.662101	0.026	0.039	3.04154	40.9369	0.00163637	8.88e-07	2.73935	1.06705
Endothelial-5	Endothelial-1	COL8A1	ITGB1	0.188	0.782002	0.101401	0.662101	0.017	0.0275676	3.15707	40.9369	0.000548159	8.88e-07	2.87348	1.06705
Endothelial-5	Endothelial-1	COL8A1	ITGA1	0.188	0.398371	0.101401	0.232441	0.011	0.0251613	3.15707	27.0701	0.000548159	0.000260986	2.87348	1.15651
Endothelial-5	Endothelial-1	FGF2	ITGAV	0.116	0.117145	0.0440811	0.050142	0.004	0.02	3.00717	3.72004	0.305633	9.32e-06	0.783101	1.23442
Endothelial-5	Endothelial-1	FBN1	ITGB1	0.128	0.782002	0.0569428	0.662101	0.017	0.0275676	3.0533	40.9369	0.216642	8.88e-07	0.836014	1.06705
Endothelial-5	Endothelial-1	FBN1	ITGA5	0.128	0.23429	0.0569428	0.112179	0.013	0.0251613	3.0533	16.2001	0.216642	3.05e-10	0.836014	1.10933
Endothelial-5	Endothelial-1	THBS1	ITGAV	0.328	0.117145	0.190341	0.050142	0.034	0.0453333	3.04154	3.72004	0.00163637	9.32e-06	2.73935	1.23442
Endothelial-5	Endothelial-1	FN1	ITGB5	0.572	0.152056	0.618954	0.0763358	0.013	0.0251613	17.1473	11.8448	2.38e-05	0.0277333	1.97397	0.941436
Endothelial-5	Endothelial-1	FN1	ITGAV	0.572	0.117145	0.618954	0.050142	0.021	0.0323077	17.1473	3.72004	2.38e-05	9.32e-06	1.97397	1.23442
Endothelial-5	Endothelial-1	FN1	ITGA5	0.572	0.23429	0.618954	0.112179	0.014	0.02625	17.1473	16.2001	2.38e-05	3.05e-10	1.97397	1.10933
Endothelial-5	Endothelial-1	FN1	ITGA8	0.572	0.108223	0.618954	0.0489971	0.01	0.025	17.1473	7.36853	2.38e-05	0.000415391	1.97397	1.57027
Endothelial-5	Endothelial-1	LAMC1	ITGB1	0.2	0.782002	0.0922999	0.662101	0.029	0.0395455	3.22843	40.9369	0.0108275	8.88e-07	1.5913	1.06705
Endothelial-5	Endothelial-1	LAMC1	ITGA6	0.2	0.469744	0.0922999	0.283692	0.01	0.025	3.22843	34.141	0.0108275	1.5e-22	1.5913	2.14576
Endothelial-5	Endothelial-1	JAG1	NOTCH4	0.504	0.520171	0.296902	0.318606	0.001	0.0075	13.1579	47.6902	0.00244309	0.0436208	1.21467	0.3384
Endothelial-5	Endothelial-1	CTGF	ITGA5	0.268	0.23429	0.164059	0.112179	0.02	0.0315789	6.21094	16.2001	0.00219568	3.05e-10	1.64186	1.10933
Endothelial-5	Endothelial-1	FGF2	NRP1	0.116	0.497285	0.0440811	0.303934	0.001	0.0075	3.00717	36.4211	0.305633	5.48e-09	0.783101	1.29876
Endothelial-5	Endothelial-1	FGF2	SDC3	0.116	0.11443	0.0440811	0.0545795	0.004	0.02	3.00717	7.43484	0.305633	0.00727023	0.783101	1.05345
Endothelial-5	Endothelial-1	VEGFC	FLT1	0.176	0.600078	0.0780225	0.451798	0.006	0.024	5.10087	54.3464	0.11523	0.0468623	1.33171	0.686352
Endothelial-5	Endothelial-1	VEGFC	ITGB1	0.176	0.782002	0.0780225	0.662101	0.008	0.024	5.10087	40.9369	0.11523	8.88e-07	1.33171	1.06705
Endothelial-5	Endothelial-1	VEGFC	KDR	0.176	0.506594	0.0780225	0.322695	0.006	0.024	5.10087	45.7835	0.11523	0.00344352	1.33171	0.854849
Endothelial-5	Endothelial-1	VEGFC	NRP2	0.176	0.209077	0.0780225	0.101632	0.008	0.024	5.10087	14.336	0.11523	0.000328625	1.33171	1.17856
Endothelial-5	Fibroblast	JAG2	NOTCH3	0.26	0.318182	0.127345	0.133272	0.007	0.032	8.50773	5.67661	0.873451	0.0556731	0.0697931	1.72409
Endothelial-5	Fibroblast	FN1	ITGB1	0.572	0.805785	0.618954	0.575845	0.016	0.0398621	17.1473	11.5166	2.38e-05	0.00146952	1.97397	1.74208
Endothelial-5	Fibroblast	COL8A1	ITGB1	0.188	0.805785	0.101401	0.575845	0.023	0.0423111	3.15707	11.5166	0.000548159	0.00146952	2.87348	1.74208
Endothelial-5	Fibroblast	COL8A1	ITGA1	0.188	0.417355	0.101401	0.164852	0.023	0.0423111	3.15707	8.09871	0.000548159	0.0264507	2.87348	2.17606
Endothelial-5	Fibroblast	FBN1	ITGB1	0.128	0.805785	0.0569428	0.575845	0.026	0.0423111	3.0533	11.5166	0.216642	0.00146952	0.836014	1.74208
Endothelial-5	Fibroblast	DLL4	NOTCH3	0.452	0.318182	0.250326	0.133272	0.01	0.034	12.8575	5.67661	0.00130013	0.0556731	1.13586	1.72409
Endothelial-5	Fibroblast	JAG1	NOTCH3	0.504	0.318182	0.296902	0.133272	0.008	0.032	13.1579	5.67661	0.00244309	0.0556731	1.21467	1.72409
Endothelial-5	Fibroblast	FGF2	NRP1	0.116	0.268595	0.0440811	0.0837898	0.011	0.034	3.00717	4.77532	0.305633	0.59706	0.783101	0.416709
Endothelial-5	Fibroblast	PDGFD	PDGFRB	0.216	0.450413	0.104633	0.213667	0.017	0.0398621	5.85186	10.2752	0.510758	0.353926	0.347694	0.626328
Endothelial-5	Fibroblast	VEGFC	ITGB1	0.176	0.805785	0.0780225	0.575845	0.024	0.0423111	5.10087	11.5166	0.11523	0.00146952	1.33171	1.74208
Endothelial-5	Endothelial-2	TNFSF10	TNFRSF10B	0.332	0.131547	0.160559	0.0484142	0.001	0.009	6.78069	3.65076	0.024252	0.0518658	1.18057	0.766829
Endothelial-5	Endothelial-2	JAG1	CD46	0.504	0.243605	0.296902	0.105311	0.005	0.0207692	13.1579	4.22996	0.00244309	0.144405	1.21467	0.444341
Endothelial-5	Endothelial-2	FBN1	ITGA5	0.128	0.220463	0.0569428	0.0905874	0.021	0.0365806	3.0533	8.35104	0.216642	0.0230217	0.836014	0.607528
Endothelial-5	Endothelial-2	FN1	ITGA5	0.572	0.220463	0.618954	0.0905874	0.016	0.0365806	17.1473	8.35104	2.38e-05	0.0230217	1.97397	0.607528
Endothelial-5	Endothelial-2	COL4A1	ITGA10	0.284	0.149817	0.150893	0.0625547	0.02	0.0365806	3.65772	5.49586	0.00598375	4.14e-06	1.78382	2.17731
Endothelial-5	Endothelial-2	FN1	ITGA10	0.572	0.149817	0.618954	0.0625547	0.001	0.009	17.1473	5.49586	2.38e-05	4.14e-06	1.97397	2.17731
Endothelial-5	Endothelial-2	LAMC1	ITGA6	0.2	0.510353	0.0922999	0.28505	0.007	0.023625	3.22843	21.0492	0.0108275	4.45e-10	1.5913	1.68654
Endothelial-5	Endothelial-2	COL8A1	ITGA10	0.188	0.149817	0.101401	0.0625547	0.002	0.012	3.15707	5.49586	0.000548159	4.14e-06	2.87348	2.17731
Endothelial-5	Endothelial-2	CTGF	ITGA5	0.268	0.220463	0.164059	0.0905874	0.021	0.0365806	6.21094	8.35104	0.00219568	0.0230217	1.64186	0.607528
Endothelial-5	Endothelial-2	FGF2	FGFR1	0.116	0.18514	0.0440811	0.0784646	0.003	0.0147273	3.00717	7.65723	0.305633	0.315127	0.783101	0.298564
Endothelial-5	Endothelial-2	VEGFC	NRP2	0.176	0.214373	0.0780225	0.0956969	0.008	0.024	5.10087	7.53726	0.11523	0.00741671	1.33171	1.01969
Endothelial-5	NK-2	HLA-E	KLRD1	0.916	0.760542	0.987248	0.746754	0.001	0.005	14.5649	100.821	0.107933	0.711048	0.27687	0.0585064
Endothelial-5	NK-1	HLA-E	KLRD1	0.916	0.674252	0.987248	0.609333	0.008	0.0384	14.5649	74.243	0.107933	0.189034	0.27687	0.322633
Endothelial-5	NK-1	HLA-E	KLRC2	0.916	0.203836	0.987248	0.152626	0.001	0.008	14.5649	24.7958	0.107933	0.000130694	0.27687	1.34225
Endothelial-5	NK-1	HLA-E	KLRC1	0.916	0.444246	0.987248	0.414158	0.001	0.008	14.5649	56.1711	0.107933	0.0105308	0.27687	0.548816
Endothelial-5	NK-1	FGF2	CD44	0.116	0.506177	0.0440811	0.387131	0.001	0.008	3.00717	26.0127	0.305633	0.773741	0.783101	0.0577044
NK-2	Macro-2	TGFB1	TGFBR1	0.225301	0.163854	0.146285	0.037515	0.001	0.02	14.2686	13.7526	0.763403	0.0661885	0.0605859	0.571611
NK-2	Pericytes1	TGFB1	CAV1	0.225301	0.589814	0.146285	0.368965	0.01	0.0385	14.2686	87.2835	0.763403	0.720391	0.0605859	0.0620927
NK-2	Pericytes1	TGFB1	ITGAV	0.225301	0.150398	0.146285	0.0584816	0.011	0.0385	14.2686	16.0278	0.763403	8.5e-08	0.0605859	1.5288
NK-2	Pericytes2	TGFB1	CAV1	0.225301	0.783405	0.146285	0.590521	0.001	0.00233333	14.2686	76.2848	0.763403	0.724768	0.0605859	0.0546243
NK-2	Pericytes2	TGFB1	ITGAV	0.225301	0.225216	0.146285	0.0863144	0.001	0.00233333	14.2686	14.9562	0.763403	7.41e-09	0.0605859	1.28267
NK-2	Pericytes2	TGFB1	SDC2	0.225301	0.531609	0.146285	0.316223	0.001	0.00233333	14.2686	46.1685	0.763403	1.98e-07	0.0605859	1.3634
NK-2	Endothelial-2	TGFB1	CD109	0.225301	0.16687	0.146285	0.0712473	0.002	0.00866667	14.2686	7.6428	0.763403	0.541825	0.0605859	0.197233
NK-2	Endothelial-2	TGFB1	TGFBR3	0.225301	0.292326	0.146285	0.139277	0.001	0.00866667	14.2686	13.4917	0.763403	0.354272	0.0605859	0.258807
NK-2	Endothelial-5	TGFB1	ACVRL1	0.225301	0.204	0.146285	0.0897338	0.001	0.008	14.2686	5.65216	0.763403	0.141241	0.0605859	0.750609
NK-2	Endothelial-5	TGFB1	CAV1	0.225301	0.556	0.146285	0.384973	0.005	0.016	14.2686	16.474	0.763403	0.169051	0.0605859	0.466845
NK-2	Endothelial-5	TGFB1	ENG	0.225301	0.56	0.146285	0.393352	0.014	0.024	14.2686	18.3899	0.763403	0.624881	0.0605859	0.159023
NK-2	Endothelial-5	TGFB1	TGFBR2	0.225301	0.46	0.146285	0.30899	0.015	0.024	14.2686	8.3619	0.763403	0.00161003	0.0605859	1.87328
NK-2	CTL-1	CCL5	CXCR3	0.732532	0.114262	0.996487	0.0618232	0.022	0.0396	51.5252	14.2933	0.933765	0.00707322	0.0099997	0.860537
NK-2	NKT	TGFB1	CXCR4	0.225301	0.905283	0.146285	1.19276	0.007	0.0466667	14.2686	49.2327	0.763403	0.344579	0.0605859	0.164781
NK-2	NK-1	TGFB1	CXCR4	0.225301	0.893856	0.146285	1.19835	0.005	0.016	14.2686	45.2324	0.763403	0.54139	0.0605859	0.140809
CTL-1	Macro-1	HLA-F	LILRB1	0.337844	0.144737	0.211312	0.0361547	0.013	0.039	24.6104	11.9545	0.101373	0.00191306	0.210514	0.961527
CTL-1	Mono-1	IFNG	IFNGR1	0.333283	0.370533	0.309274	0.166383	0.014	0.042	51.3456	15.0393	0.661771	0.0295509	0.118773	0.38479
CTL-1	Macro-2	IFNG	IFNGR2	0.333283	0.281226	0.309274	0.0734633	0.001	0.016	51.3456	24.8393	0.661771	0.562083	0.118773	0.13749
CTL-1	Macro-2	HLA-F	LILRB1	0.337844	0.195014	0.211312	0.0404196	0.005	0.016	24.6104	17.0304	0.101373	0.54911	0.210514	0.199756
CTL-1	Pericytes1	VCAM1	ITGB1	0.217652	0.791798	0.154548	0.620107	0.023	0.046	30.4176	87.3789	1.67e-08	5.63e-08	2.89149	0.987526
CTL-1	Endothelial-3	VCAM1	ITGB1	0.217652	0.777778	0.154548	0.685422	0.017	0.021	30.4176	7.98835	1.67e-08	0.000350824	2.89149	1.28493
CTL-1	Endothelial-1	IFNG	IFNGR1	0.333283	0.296354	0.309274	0.155358	0.017	0.033	51.3456	3.12351	0.661771	0.137243	0.118773	0.434021
CTL-1	Endothelial-1	VCAM1	ITGB1	0.217652	0.782002	0.154548	0.662101	0.022	0.033	30.4176	40.9369	1.67e-08	8.88e-07	2.89149	1.06705
CTL-1	Endothelial-5	SPN	ICAM1	0.14756	0.428	0.0847513	0.292865	0.012	0.018	9.52128	12.0631	0.00522079	0.424546	0.504118	0.296291
CTL-1	Endothelial-5	VCAM1	ITGB1	0.217652	0.764	0.154548	0.646239	0.023	0.023	30.4176	12.4606	1.67e-08	8.24e-08	2.89149	1.35863
CTL-1	NK-2	IFNG	IFNGR1	0.333283	0.244329	0.309274	0.168224	0.014	0.0373333	51.3456	5.97851	0.661771	0.199115	0.118773	0.251821
CTL-1	Treg	CXCL13	CXCR3	0.172875	0.139565	0.189486	0.0665621	0.008	0.032	28.4999	9.45485	2.62e-05	2.94e-05	3.95541	1.61838
CTL-1	Proliferation T	VCAM1	ITGB7	0.217652	0.12338	0.154548	0.0340893	0.027	0.048	30.4176	5.50026	1.67e-08	0.700946	2.89149	0.203744
CTL-1	Proliferation T	VCAM1	ITGA4	0.217652	0.318818	0.154548	0.109103	0.028	0.048	30.4176	12.3207	1.67e-08	0.872662	2.89149	0.0573112
CTL-1	Proliferation T	CXCL13	CXCR3	0.172875	0.241576	0.189486	0.0742897	0.006	0.024	28.4999	14.7408	2.62e-05	0.443796	3.95541	0.315083
CTL-2	Pericytes2	TGFB1	CAV1	0.17916	0.783405	0.104451	0.590521	0.002	0.016	3.79363	76.2848	0.543016	0.724768	0.127565	0.0546243
CTL-2	Pericytes2	TGFB1	ITGAV	0.17916	0.225216	0.104451	0.0863144	0.011	0.0293333	3.79363	14.9562	0.543016	7.41e-09	0.127565	1.28267
CTL-2	Pericytes2	TGFB1	SDC2	0.17916	0.531609	0.104451	0.316223	0.006	0.024	3.79363	46.1685	0.543016	1.98e-07	0.127565	1.3634
CTL-2	Endothelial-2	TGFB1	TGFBR3	0.17916	0.292326	0.104451	0.139277	0.005	0.0375	3.79363	13.4917	0.543016	0.354272	0.127565	0.258807
Thelper	mDC_CLEC9A	CD52	SIGLEC10	0.968738	0.299335	1.27053	0.066291	0.002	0.016	89.6279	10.1114	0.0194316	0.107689	0.330261	0.532561
Thelper	Pericytes2	TGFB1	CAV1	0.199738	0.783405	0.0929635	0.590521	0.007	0.0213333	4.10513	76.2848	0.576664	0.724768	0.118553	0.0546243
Thelper	Pericytes2	TGFB1	ITGAV	0.199738	0.225216	0.0929635	0.0863144	0.018	0.036	4.10513	14.9562	0.576664	7.41e-09	0.118553	1.28267
Thelper	Pericytes2	TGFB1	SDC2	0.199738	0.531609	0.0929635	0.316223	0.008	0.0213333	4.10513	46.1685	0.576664	1.98e-07	0.118553	1.3634
Thelper	Endothelial-2	TGFB1	CD109	0.199738	0.16687	0.0929635	0.0712473	0.015	0.0364286	4.10513	7.6428	0.576664	0.541825	0.118553	0.197233
Thelper	Endothelial-2	TGFB1	TGFBR3	0.199738	0.292326	0.0929635	0.139277	0.008	0.034	4.10513	13.4917	0.576664	0.354272	0.118553	0.258807
Thelper	CTL-1	LCK	CD8A	0.386372	0.529877	0.193715	0.423198	0.004	0.022	26.9616	86.819	0.235313	0.185259	0.146109	0.261063
Thelper	CTL-1	LCK	CD8B	0.386372	0.472936	0.193715	0.357638	0.003	0.022	26.9616	78.3091	0.235313	0.912697	0.146109	0.0228931
Thelper	NKT	LCK	CD8A	0.386372	0.358393	0.193715	0.251562	0.019	0.0475	26.9616	34.0934	0.235313	0.769575	0.146109	0.0798453
NK-1	Macro-2	TGFB1	TGFBR1	0.213264	0.163854	0.130901	0.037515	0.003	0.0293333	9.12067	13.7526	0.705969	0.0661885	0.0904513	0.571611
NK-1	Pericytes2	TGFB1	CAV1	0.213264	0.783405	0.130901	0.590521	0.001	0.0035	9.12067	76.2848	0.705969	0.724768	0.0904513	0.0546243
NK-1	Pericytes2	TGFB1	ITGAV	0.213264	0.225216	0.130901	0.0863144	0.006	0.014	9.12067	14.9562	0.705969	7.41e-09	0.0904513	1.28267
NK-1	Pericytes2	TGFB1	SDC2	0.213264	0.531609	0.130901	0.316223	0.001	0.0035	9.12067	46.1685	0.705969	1.98e-07	0.0904513	1.3634
NK-1	Endothelial-2	TGFB1	CD109	0.213264	0.16687	0.130901	0.0712473	0.004	0.0213333	9.12067	7.6428	0.705969	0.541825	0.0904513	0.197233
NK-1	Endothelial-2	TGFB1	TGFBR3	0.213264	0.292326	0.130901	0.139277	0.002	0.016	9.12067	13.4917	0.705969	0.354272	0.0904513	0.258807
NK-1	Endothelial-5	TGFB1	ACVRL1	0.213264	0.204	0.130901	0.0897338	0.002	0.016	9.12067	5.65216	0.705969	0.141241	0.0904513	0.750609
NK-1	Endothelial-5	TGFB1	CAV1	0.213264	0.556	0.130901	0.384973	0.014	0.038	9.12067	16.474	0.705969	0.169051	0.0904513	0.466845
NK-1	Endothelial-5	TGFB1	ENG	0.213264	0.56	0.130901	0.393352	0.015	0.038	9.12067	18.3899	0.705969	0.624881	0.0904513	0.159023
NK-1	Endothelial-5	TGFB1	TGFBR2	0.213264	0.46	0.130901	0.30899	0.019	0.038	9.12067	8.3619	0.705969	0.00161003	0.0904513	1.87328
NK-1	NK-2	HLA-E	KLRD1	0.78446	0.760542	0.725697	0.746754	0.019	0.036	14.3723	100.821	0.811719	0.711048	0.0225194	0.0585064
NK-1	CTL-1	LCK	CD8A	0.212451	0.529877	0.124834	0.423198	0.008	0.024	5.18065	86.819	0.0161562	0.185259	0.561802	0.261063
NK-1	CTL-1	LCK	CD8B	0.212451	0.472936	0.124834	0.357638	0.015	0.027	5.18065	78.3091	0.0161562	0.912697	0.561802	0.0228931
NK-1	CTL-1	CCL5	CXCR3	0.849805	0.114262	1.37448	0.0618232	0.011	0.02475	70.5309	14.2933	0.000120994	0.00707322	0.759347	0.860537
NK-1	Thelper	CCL5	CXCR3	0.849805	0.104268	1.37448	0.046853	0.02	0.035	70.5309	7.09077	0.000120994	0.109038	0.759347	0.448443
NK-1	Treg	CCL5	CXCR3	0.849805	0.139565	1.37448	0.0665621	0.01	0.0233333	70.5309	9.45485	0.000120994	2.94e-05	0.759347	1.61838
NK-1	Treg	CCL5	SDC4	0.849805	0.108405	1.37448	0.0583738	0.019	0.03325	70.5309	6.44522	0.000120994	0.348633	0.759347	0.400351
NK-1	Proliferation T	LCK	CD8A	0.212451	0.512182	0.124834	0.29965	0.026	0.045	5.18065	27.6973	0.0161562	0.365236	0.561802	0.402877
NK-1	Proliferation T	LCK	CD8B	0.212451	0.446345	0.124834	0.238387	0.024	0.045	5.18065	23.8384	0.0161562	0.48107	0.561802	0.305217
NK-1	Proliferation T	CCL5	CXCR3	0.849805	0.241576	1.37448	0.0742897	0.005	0.045	70.5309	14.7408	0.000120994	0.443796	0.759347	0.315083
NK-1	Proliferation T	TGFB1	CXCR4	0.213264	0.929497	0.130901	0.99713	0.026	0.045	9.12067	14.0744	0.705969	0.970948	0.0904513	0.00969376
Treg	Mono-2	ICAM3	ITGB2	0.315789	0.662783	0.162954	0.376893	0.003	0.02	16.405	25.1089	0.829365	0.200802	0.0392167	0.270753
Treg	Mono-2	ICAM3	ITGAL	0.315789	0.132282	0.162954	0.052822	0.005	0.02	16.405	5.31068	0.829365	0.0558768	0.0392167	0.492091
Treg	CTL-1	LCK	CD8A	0.417387	0.529877	0.23059	0.423198	0.001	0.00333333	26.6344	86.819	0.207091	0.185259	0.264991	0.261063
Treg	CTL-1	LCK	CD8B	0.417387	0.472936	0.23059	0.357638	0.001	0.00333333	26.6344	78.3091	0.207091	0.912697	0.264991	0.0228931
Treg	CTL-1	CD58	CD2	0.115213	0.613198	0.05138	0.489894	0.001	0.00333333	4.88115	83.3646	0.0631851	0.0706691	0.609863	0.247172
Treg	NKT	LCK	CD8A	0.417387	0.358393	0.23059	0.251562	0.006	0.044	26.6344	34.0934	0.207091	0.769575	0.264991	0.0798453
Treg	Proliferation T	LCK	CD8A	0.417387	0.512182	0.23059	0.29965	0.004	0.025	26.6344	27.6973	0.207091	0.365236	0.264991	0.402877
Treg	Proliferation T	LCK	CD8B	0.417387	0.446345	0.23059	0.238387	0.005	0.025	26.6344	23.8384	0.207091	0.48107	0.264991	0.305217
Treg	Proliferation T	CD58	CD2	0.115213	0.714878	0.05138	0.385003	0.01	0.0333333	4.88115	31.1226	0.0631851	0.241499	0.609863	0.278637
Treg	Tumor	LTB	LTBR	0.736842	0.121462	0.775121	0.0427069	0.004	0.04	60.0451	8.10714	0.133379	0.016881	0.265062	0.56572
Proliferation T	mDC_CLEC9A	XCL1	XCR1	0.144635	0.334812	0.0668166	0.0769434	0.001	0.0115	4.80037	12.8464	0.331767	0.15802	0.452301	0.570525
Proliferation T	CTL-1	CD58	CD2	0.147745	0.613198	0.040052	0.489894	0.01	0.028	5.75074	83.3646	0.931789	0.0706691	0.0359867	0.247172
Proliferation T	CTL-1	CXCL13	CXCR3	0.303266	0.114262	0.315308	0.0618232	0.004	0.014	20.1948	14.2933	3.33e-06	0.00707322	4.80542	0.860537
Proliferation T	Treg	CXCL13	CXCR3	0.303266	0.139565	0.315308	0.0665621	0.003	0.039	20.1948	9.45485	3.33e-06	2.94e-05	4.80542	1.61838
Tumor	Macro-2	VEGFA	SIRPA	0.609198	0.159179	0.445309	0.0352908	0.002	0.033	62.6573	14.9815	5.08e-30	0.531939	4.25951	0.169503
Tumor	Pericytes1	SPP1	ITGB1	0.532075	0.791798	0.470361	0.620107	0.015	0.0425	54.3565	87.3789	0.689607	5.63e-08	0.166597	0.987526
Tumor	Pericytes1	SPP1	ITGAV	0.532075	0.150398	0.470361	0.0584816	0.009	0.034	54.3565	16.0278	0.689607	8.5e-08	0.166597	1.5288
Tumor	Pericytes1	VEGFA	ITGAV	0.609198	0.150398	0.445309	0.0584816	0.005	0.034	62.6573	16.0278	5.08e-30	8.5e-08	4.25951	1.5288
Tumor	Pericytes1	VEGFA	ITGB1	0.609198	0.791798	0.445309	0.620107	0.007	0.034	62.6573	87.3789	5.08e-30	5.63e-08	4.25951	0.987526
Tumor	Pericytes1	VEGFA	NRP1	0.609198	0.290544	0.445309	0.130747	0.006	0.034	62.6573	38.8718	5.08e-30	0.00579374	4.25951	0.486527
Tumor	Pericytes2	SPP1	ITGB1	0.532075	0.792026	0.470361	0.560562	0.016	0.0453333	54.3565	44.1963	0.689607	0.00451525	0.166597	0.514723
Tumor	Pericytes2	SPP1	ITGAV	0.532075	0.225216	0.470361	0.0863144	0.006	0.0442	54.3565	14.9562	0.689607	7.41e-09	0.166597	1.28267
Tumor	Pericytes2	VEGFA	ITGAV	0.609198	0.225216	0.445309	0.0863144	0.001	0.017	62.6573	14.9562	5.08e-30	7.41e-09	4.25951	1.28267
Tumor	Pericytes2	VEGFA	ITGB1	0.609198	0.792026	0.445309	0.560562	0.009	0.0442	62.6573	44.1963	5.08e-30	0.00451525	4.25951	0.514723
Tumor	Pericytes2	VEGFA	NRP1	0.609198	0.249282	0.445309	0.100736	0.012	0.0442	62.6573	17.3827	5.08e-30	0.000853063	4.25951	0.507883
Tumor	Endothelial-3	PGF	KDR	0.23467	0.555556	0.149937	0.425741	0.011	0.0275	15.8932	18.0883	3.4e-13	0.203714	5.5493	0.549094
Tumor	Endothelial-3	SPP1	ITGB1	0.532075	0.777778	0.470361	0.685422	0.004	0.0133333	54.3565	7.98835	0.689607	0.000350824	0.166597	1.28493
Tumor	Endothelial-3	PGF	FLT1	0.23467	0.611111	0.149937	0.557544	0.006	0.0171429	15.8932	16.9679	3.4e-13	0.000265014	5.5493	1.23055
Tumor	Endothelial-3	PGF	NRP1	0.23467	0.479167	0.149937	0.321628	0.022	0.044	15.8932	10.5738	3.4e-13	0.030134	5.5493	0.908981
Tumor	Endothelial-3	VEGFA	FLT1	0.609198	0.611111	0.445309	0.557544	0.001	0.005	62.6573	16.9679	5.08e-30	0.000265014	4.25951	1.23055
Tumor	Endothelial-3	VEGFA	ITGB1	0.609198	0.777778	0.445309	0.685422	0.001	0.005	62.6573	7.98835	5.08e-30	0.000350824	4.25951	1.28493
Tumor	Endothelial-3	VEGFA	KDR	0.609198	0.555556	0.445309	0.425741	0.001	0.005	62.6573	18.0883	5.08e-30	0.203714	4.25951	0.549094
Tumor	Endothelial-3	VEGFA	NRP1	0.609198	0.479167	0.445309	0.321628	0.001	0.005	62.6573	10.5738	5.08e-30	0.030134	4.25951	0.908981
Tumor	Endothelial-1	PGF	KDR	0.23467	0.506594	0.149937	0.322695	0.017	0.0417273	15.8932	45.7835	3.4e-13	0.00344352	5.5493	0.854849
Tumor	Endothelial-1	SPP1	ITGB1	0.532075	0.782002	0.470361	0.662101	0.007	0.023625	54.3565	40.9369	0.689607	8.88e-07	0.166597	1.06705
Tumor	Endothelial-1	SPP1	ITGAV	0.532075	0.117145	0.470361	0.050142	0.013	0.0351	54.3565	3.72004	0.689607	9.32e-06	0.166597	1.23442
Tumor	Endothelial-1	PGF	FLT1	0.23467	0.600078	0.149937	0.451798	0.008	0.024	15.8932	54.3464	3.4e-13	0.0468623	5.5493	0.686352
Tumor	Endothelial-1	VEGFA	FLT1	0.609198	0.600078	0.445309	0.451798	0.002	0.0135	62.6573	54.3464	5.08e-30	0.0468623	4.25951	0.686352
Tumor	Endothelial-1	VEGFA	ITGAV	0.609198	0.117145	0.445309	0.050142	0.006	0.0231429	62.6573	3.72004	5.08e-30	9.32e-06	4.25951	1.23442
Tumor	Endothelial-1	VEGFA	ITGB1	0.609198	0.782002	0.445309	0.662101	0.003	0.0162	62.6573	40.9369	5.08e-30	8.88e-07	4.25951	1.06705
Tumor	Endothelial-1	VEGFA	KDR	0.609198	0.506594	0.445309	0.322695	0.001	0.0135	62.6573	45.7835	5.08e-30	0.00344352	4.25951	0.854849
Tumor	Endothelial-1	VEGFA	NRP1	0.609198	0.497285	0.445309	0.303934	0.002	0.0135	62.6573	36.4211	5.08e-30	5.48e-09	4.25951	1.29876
Tumor	Endothelial-1	VEGFA	NRP2	0.609198	0.209077	0.445309	0.101632	0.001	0.0135	62.6573	14.336	5.08e-30	0.000328625	4.25951	1.17856
Tumor	Endothelial-2	VEGFA	ITGB1	0.609198	0.656516	0.445309	0.403122	0.012	0.0435	62.6573	13.2876	5.08e-30	0.0164525	4.25951	0.51323
Tumor	Endothelial-2	VEGFA	NRP2	0.609198	0.214373	0.445309	0.0956969	0.003	0.029	62.6573	7.53726	5.08e-30	0.00741671	4.25951	1.01969
Tumor	Endothelial-5	PGF	KDR	0.23467	0.328	0.149937	0.171954	0.02	0.0466667	15.8932	6.26118	3.4e-13	0.00210271	5.5493	2.83963
Tumor	Endothelial-5	SPP1	ITGB1	0.532075	0.764	0.470361	0.646239	0.008	0.021	54.3565	12.4606	0.689607	8.24e-08	0.166597	1.35863
Tumor	Endothelial-5	PGF	FLT1	0.23467	0.624	0.149937	0.449491	0.008	0.021	15.8932	12.5516	3.4e-13	4.15e-08	5.5493	3.35966
Tumor	Endothelial-5	VEGFA	FLT1	0.609198	0.624	0.445309	0.449491	0.004	0.021	62.6573	12.5516	5.08e-30	4.15e-08	4.25951	3.35966
Tumor	Endothelial-5	VEGFA	ITGB1	0.609198	0.764	0.445309	0.646239	0.003	0.021	62.6573	12.4606	5.08e-30	8.24e-08	4.25951	1.35863
Tumor	Endothelial-5	VEGFA	KDR	0.609198	0.328	0.445309	0.171954	0.001	0.021	62.6573	6.26118	5.08e-30	0.00210271	4.25951	2.83963
Tumor	Endothelial-5	VEGFA	NRP1	0.609198	0.324	0.445309	0.168087	0.006	0.021	62.6573	4.77847	5.08e-30	0.00056341	4.25951	2.5798
Tumor	CTL-1	SPP1	ITGA4	0.532075	0.257336	0.470361	0.158505	0.001	0.007	54.3565	26.7391	0.689607	0.132055	0.166597	0.275263
Tumor	CTL-1	CD70	CD27	0.391981	0.549491	0.238209	0.456327	0.001	0.007	39.0614	90.3746	1.59e-34	0.00177086	5.37897	0.874022
Tumor	Treg	CD70	CD27	0.391981	0.565069	0.238209	0.385709	0.001	0.015	39.0614	47.712	1.59e-34	0.00975508	5.37897	0.419827
Tumor	Proliferation T	SPP1	ITGA4	0.532075	0.318818	0.470361	0.109103	0.005	0.0326667	54.3565	12.3207	0.689607	0.872662	0.166597	0.0573112
Tumor	Proliferation T	CD70	CD27	0.391981	0.559876	0.238209	0.314352	0.003	0.0326667	39.0614	31.1993	1.59e-34	0.228347	5.37897	0.558504
