# Supplementary material for: A transcriptional metastatic signature predicts survival in clear cell renal cell carcinoma
Source: Nat Commun. 2022 Sep 30;13:5747. doi: 10.1038/s41467-022-33375-w (PMC9525645; doi:10.1038/s41467-022-33375-w)
Supplement: Supplementary file 11 — Supplementary Dataset 8 [file 41467_2022_33375_MOESM11_ESM.xlsx]

## Sheet: Flow Panel
Supplementary Data 8: Flow cytometry panel
Population	Antibody	Dilution	Florophor	Catalog number #	Company
Stroma	PDGFRa	1 in 250	FITC	MA5-28585	Thermofischer
	FAP	1 in 200	AF700	FAB3715N	Novusbio
	CD31 (PECAM-1)	1 in 200	APC	17-0319-41	Thermofischer
	CD34	1 in 200	PE/Cy7	25-0349-41	Thermofischer
	NG2 (CSPG4)	1 in 100	PE	MA5-28549	Thermofischer
	CD45	1 in 200	BV570	304034	Biolegend
T cell	CD3	1 in 200	BV421	300434	Biolegend
	CD8	1 in 100	BUV737	367-0088-41	Invitrogen
	CD4	1 in 100	AF700	56-0048-41	Thermofischer
	PDCD1 (CD279)	1 in 200	PE	12-9969-42	Thermofischer
	LAG3 (CD223)	1 in 200	PE/Cy7	25-2239-42	Thermofischer
	CD25	1 in 200	PE/Cy5	15-0259-42	Thermofischer
	FOXP3	1 in 200	APC	17-4777-41	Thermofischer
	CD27	1 in 200	FITC	11-0279-42	Invitrogen
	CD45	1 in 200	BV570	304034	Biolegend
Myeloid	CD68	1 in 200	PE/Cy7	25-0689-41	Thermofischer
	MRC1 (CD206)	1 in 200	PE	12-2069-42	Thermofischer
	TREM2	1 in 50	APC	FAB17291A	rnd Systems
	CD45	1 in 200	BV570	304034	Biolegend
	CD11b	1 in 200	BUV737	564443	BD horizon
